# Supplementary material for: Root transcriptomic responses of grafted grapevines to heterogeneous nitrogen availability depend on rootstock genotype
Source: J Exp Bot. 2017 Jul 11;68(15):4339–55. doi: 10.1093/jxb/erx224 (PMC5854021; doi:10.1093/jxb/erx224)
Supplement: Supplementary_Tables [file erx224_suppl_supplementary_tables.xlsx]

## Sheet: Supplementary Table S4
Supplementary Table S4. Pairwise comparisons resulting from differential expression analysis performed using edgeR For each comparison, logFC (log Fold Change), logCPM (log Counts Per Million), Pvalue and FDR (False Discovery Rate) were represented. The contig identifiers were separated in three colors corresponding to a differential expression in both genotypes (green), a specific differential e…
	P-HN3vsP-LN3				P-HN24vsP-LN24				R-HN3vsR-LN3				R-HN24vsR-LN24
IDENTIFIER	logFC	logCPM	Pvalue	FDR	logFC	logCPM	Pvalue	FDR	logFC	logCPM	Pvalue	FDR	logFC	logCPM	Pvalue	FDR
mix_AURDEDRAFT_181769	1.40867	-0.220502	5.88e-05	0.00942101	ns	ns	ns	ns	ns	ns	ns	ns	ns	ns	ns	ns
mix_ACBP1	ns	ns	ns	ns	ns	ns	ns	ns	ns	ns	ns	ns	-3.90125	-1.94852	2.76e-05	0.00239379
mix_ADH1.1.2	ns	ns	ns	ns	ns	ns	ns	ns	1.43617	8.13787	2.73e-05	0.00305938	1.66586	7.47997	5.05e-07	0.000120865
mix_ADH2.1.6	ns	ns	ns	ns	ns	ns	ns	ns	1.57377	6.4092	1.99e-06	0.000343456	1.70772	5.81853	1.65e-06	0.000285247
mix_ADH2.2.6	ns	ns	ns	ns	ns	ns	ns	ns	2.11279	5.66221	1.67e-07	4.1e-05	1.33442	4.50161	0.000147103	0.00849333
mix_ADH2.3.6	ns	ns	ns	ns	ns	ns	ns	ns	1.93385	8.04224	9.37e-07	0.000185362	1.51065	7.22483	3.58e-06	0.000506997
mix_ADH2.4.6	ns	ns	ns	ns	ns	ns	ns	ns	1.56494	8.17596	1.52e-05	0.00189602	1.58827	7.5231	9.84e-07	0.000198779
mix_ADH2.5.6	ns	ns	ns	ns	ns	ns	ns	ns	2.18933	4.51127	4.57e-06	0.00069712	1.39894	3.3237	0.000402538	0.0182241
mix_ADH2.6.6	ns	ns	ns	ns	ns	ns	ns	ns	1.28863	8.06486	3.73e-05	0.00390412	1.65506	7.67172	4.28e-07	0.000108015
mix_ADH7.3.5	ns	ns	ns	ns	ns	ns	ns	ns	1.36496	5.84792	9.16e-05	0.00804808	1.61503	5.17558	3.39e-06	0.000489045
mix_AGABI2DRAFT_195125	5.85663	-2.65011	0.00364742	0.218984	ns	ns	ns	ns	-1.96731	-2.12225	0.00479935	0.144213	-3.53916	-1.4259	3.08e-05	0.00263412
mix_AHP6	0.816874	6.59175	8.02e-07	0.000241615	ns	ns	ns	ns	1.38714	6.9724	8.96e-09	3.02e-06	0.975699	6.01392	0.000301996	0.0147088
mix_AN5245.2	ns	ns	ns	ns	ns	ns	ns	ns	-7.10565	-1.72446	9.96e-06	0.00133468	ns	ns	ns	ns
mix_AOL_s00081g96	ns	ns	ns	ns	ns	ns	ns	ns	ns	ns	ns	ns	-3.24525	-0.748266	0.000159908	0.00902725
mix_AOL_s00188g223	ns	ns	ns	ns	ns	ns	ns	ns	ns	ns	ns	ns	-5.87854	-2.81212	0.000116949	0.00719425
mix_AURDEDRAFT_110573	ns	ns	ns	ns	ns	ns	ns	ns	-0.96781	1.10117	0.00289145	0.102191	-2.31964	2.29893	7.21e-05	0.00499625
mix_AURDEDRAFT_114526	ns	ns	ns	ns	ns	ns	ns	ns	ns	ns	ns	ns	-2.05435	2.65694	0.000177647	0.00978248
mix_AURDEDRAFT_116705	5.79556	-2.6937	0.00696241	0.320444	ns	ns	ns	ns	ns	ns	ns	ns	-4.02818	-1.2149	2.34e-06	0.000379367
mix_AURDEDRAFT_138647	-2.07962	0.697238	5.26e-08	2.26e-05	-1.53129	2.15623	0.0179167	1	-1.02959	3.82297	0.000431422	0.0260695	-2.26744	4.28662	2.48e-08	1.29e-05
mix_AURDEDRAFT_177004	-1.70084	1.6542	3e-05	0.00518533	ns	ns	ns	ns	-0.630321	4.23763	0.0304185	0.431255	-1.61244	4.64943	3.36e-05	0.00281229
mix_AURDEDRAFT_199579.2.3	ns	ns	ns	ns	6.22712	-0.917518	0.000383318	0.324974	-2.36441	-0.606892	8.91e-05	0.00791824	-2.43025	-1.48181	0.00283195	0.0729565
mix_AURDEDRAFT_83487	ns	ns	ns	ns	-1.50855	1.67374	0.0371577	1	-1.35214	2.59723	0.000581586	0.0328416	-2.83433	3.31511	6.05e-09	5.48e-06
mix_BATDEDRAFT_14004.1.2	ns	ns	ns	ns	ns	ns	ns	ns	ns	ns	ns	ns	-4.2708	-1.11904	8.52e-06	0.000960677
mix_BATDEDRAFT_17771	ns	ns	ns	ns	ns	ns	ns	ns	ns	ns	ns	ns	-3.49733	0.444207	3.54e-05	0.00289879
mix_BATDEDRAFT_34204	5.79556	-2.6937	0.00696091	0.320444	ns	ns	ns	ns	ns	ns	ns	ns	-5.02318	-2.09256	2.89e-06	0.000438125
mix_BG1.2.3	ns	ns	ns	ns	ns	ns	ns	ns	-0.815076	4.52348	0.0438647	0.514802	-1.61712	3.44956	4.55e-05	0.00354195
mix_CBF4	-3.62915	2.7605	3.25e-11	2.72e-08	ns	ns	ns	ns	-0.799049	4.86222	0.0204527	0.349458	-2.30435	4.30077	0.000745789	0.0291374
mix_CC1G_06900	6.85664	-1.8787	3.29e-05	0.00561262	3.76075	-2.80452	0.0377362	1	ns	ns	ns	ns	ns	ns	ns	ns
mix_CGB_D9390C	ns	ns	ns	ns	ns	ns	ns	ns	ns	ns	ns	ns	-3.59289	-1.90508	0.000122255	0.0074306
mix_CHIB	0.661748	7.38144	0.00419922	0.239991	0.656857	7.62701	0.008069	1	ns	ns	ns	ns	1.26697	7.75093	4.33e-05	0.00341506
mix_CICLE_v10023456mg	ns	ns	ns	ns	-2.52516	-1.13436	0.00084603	0.464681	-1.97382	-1.23111	0.00367407	0.120324	-2.76744	0.000460954	5.45e-07	0.000128596
mix_CICLE_v10031826mg	1.45739	6.34601	1.93e-16	6.38e-13	0.705208	5.70007	0.0341364	1	2.34887	6.86775	9.98e-14	1.41e-10	0.920398	5.90182	0.0183491	0.264255
mix_CIPK19	0.465924	5.91701	0.00868687	0.367103	ns	ns	ns	ns	1.03794	7.01605	5.47e-06	0.000797294	ns	ns	ns	ns
mix_CONPUDRAFT_118108	3.96262	-2.65034	0.0233877	0.639792	-3.03109	-3.21288	0.0345455	1	-1.48725	-1.35332	0.0106484	0.238423	-3.59473	-0.891368	1.72e-05	0.00165199
mix_CONPUDRAFT_165080	-3.28714	-3.00035	0.0196277	0.584848	ns	ns	ns	ns	-1.25616	-1.01485	0.0306705	0.432635	-3.24905	-0.529987	1.22e-07	4.17e-05
mix_CONPUDRAFT_48318	-1.68872	-0.428432	0.00302688	0.197378	ns	ns	ns	ns	ns	ns	ns	ns	-2.29807	2.49882	1.97e-08	1.09e-05
mix_CONPUDRAFT_83440	1.25177	6.49886	3.01e-11	2.62e-08	0.892275	6.06545	0.0036222	0.847947	1.88729	7.64759	9.97e-13	8.38e-10	0.937969	7.45775	0.0122949	0.206316
mix_contig_00176	0.628883	7.30545	0.000147524	0.0204179	0.783822	7.59057	0.00654164	1	1.05259	7.50304	1.79e-05	0.00215225	1.45227	8.26392	0.00122817	0.0410736
mix_contig_00307	1.28121	0.221396	2.24e-05	0.00408294	ns	ns	ns	ns	2.39106	-1.05842	2.22e-05	0.00259408	1.98941	-1.7688	0.00704006	0.140563
mix_contig_00389	ns	ns	ns	ns	ns	ns	ns	ns	ns	ns	ns	ns	1.72801	5.79304	1.52e-06	0.000268966
mix_contig_00438	ns	ns	ns	ns	ns	ns	ns	ns	1.56927	7.13804	2.67e-07	6.16e-05	ns	ns	ns	ns
mix_contig_00467	1.25278	0.221449	0.0085683	0.365473	ns	ns	ns	ns	2.97443	2.12608	1.75e-10	9.21e-08	1.94745	0.434336	9.2e-05	0.00599362
mix_contig_00473	ns	ns	ns	ns	ns	ns	ns	ns	1.79975	1.89726	1.37e-06	0.00025306	ns	ns	ns	ns
mix_contig_00479	0.964945	5.44871	3.75e-10	2.63e-07	0.625828	5.06757	0.0208419	1	1.6198	5.78643	1.36e-10	7.24e-08	1.07892	5.11046	0.000613679	0.0249758
mix_contig_00493	0.571521	3.63777	0.00308925	0.199864	ns	ns	ns	ns	1.44421	5.46913	4.71e-08	1.36e-05	ns	ns	ns	ns
mix_contig_00512	0.586761	2.36118	0.018962	0.575052	ns	ns	ns	ns	1.31674	3.73841	1.09e-05	0.00142542	ns	ns	ns	ns
mix_contig_00525	0.665867	6.50594	0.000102976	0.0149461	ns	ns	ns	ns	1.37398	7.50563	3.51e-08	1.05e-05	ns	ns	ns	ns
mix_contig_00538	1.69512	3.84904	2.66e-19	2.19e-15	ns	ns	ns	ns	2.68215	4.93682	7.17e-16	2.16e-12	ns	ns	ns	ns
mix_contig_00548	1.80164	-2.40697	0.0417661	0.828176	ns	ns	ns	ns	2.85589	0.139101	1.45e-09	6.07e-07	ns	ns	ns	ns
mix_contig_00559	1.92911	-0.857885	4.68e-05	0.00768927	2.02338	0.810802	0.000863839	0.464681	3.38841	2.29625	1.52e-19	3.82e-15	2.29491	2.31832	0.000221623	0.0115716
mix_contig_00562	ns	ns	ns	ns	ns	ns	ns	ns	1.72667	0.386114	1.83e-05	0.00218836	2.00947	0.119731	1.71e-05	0.00164765
mix_contig_00610	1.3185	5.6317	1.81e-13	2.57e-10	0.877414	5.14369	0.0111055	1	1.97229	6.78216	4.58e-14	7.82e-11	1.02304	6.48809	0.00581789	0.123129
mix_contig_00638	1.24061	1.77833	3.08e-07	0.000106546	1.84784	2.27037	7.4e-05	0.155816	2.76367	4.2923	1.14e-16	4.95e-13	3.00277	4.63577	8.76e-08	3.29e-05
mix_contig_00642	ns	ns	ns	ns	0.959719	3.0022	0.0326024	1	1.70528	5.25227	0.000139225	0.0110332	1.74941	4.73604	2.84e-06	0.000436449
mix_contig_00649	ns	ns	ns	ns	ns	ns	ns	ns	2.43987	-0.227163	6.65e-08	1.81e-05	ns	ns	ns	ns
mix_contig_00682	ns	ns	ns	ns	ns	ns	ns	ns	1.80394	3.21682	2.13e-09	8.45e-07	ns	ns	ns	ns
mix_contig_00703	ns	ns	ns	ns	ns	ns	ns	ns	2.57944	-1.39338	6e-05	0.00583128	ns	ns	ns	ns
mix_contig_00706	ns	ns	ns	ns	ns	ns	ns	ns	3.19035	-1.21453	2.08e-06	0.000357778	ns	ns	ns	ns
mix_contig_00726	1.2852	7.82228	2.16e-10	1.62e-07	0.965795	7.81733	0.00119245	0.533594	2.232	9.18747	9.58e-16	2.36e-12	0.946457	9.00158	0.0178847	0.259704
mix_contig_00738	0.494535	3.57801	0.0290767	0.702455	ns	ns	ns	ns	1.17908	3.88435	9.29e-05	0.00810366	1.42497	3.37168	0.000584889	0.0241527
mix_contig_00751	1.08953	6.09324	3.69e-12	3.8e-09	ns	ns	ns	ns	1.83207	7.0853	5.27e-12	3.73e-09	0.92689	5.78841	0.0104692	0.184103
mix_contig_00761	2.73246	0.845073	1.48e-18	9.18e-15	1.82064	0.312455	0.00128814	0.556708	2.98428	2.28005	1.79e-12	1.35e-09	2.41673	2.01023	3.5e-08	1.73e-05
mix_contig_00764	ns	ns	ns	ns	ns	ns	ns	ns	4.68948	0.0988427	4.11e-09	1.54e-06	1.87204	-1.42045	0.0102547	0.18178
mix_contig_00800	ns	ns	ns	ns	ns	ns	ns	ns	1.48178	2.226	0.000115612	0.00966029	1.56906	1.97187	0.00133606	0.0436055
mix_contig_00808	ns	ns	ns	ns	ns	ns	ns	ns	1.23978	7.90358	6.87e-06	0.000974936	1.10193	7.30353	0.000683743	0.0271345
mix_contig_00817	0.549445	5.07716	0.000921851	0.0840242	ns	ns	ns	ns	1.31256	3.97828	2.86e-06	0.000468634	0.718022	3.80034	0.0421865	0.437386
mix_contig_00822	ns	ns	ns	ns	ns	ns	ns	ns	-2.05926	1.45643	0.000235298	0.0165847	2.0524	3.49416	5.6e-05	0.00413416
mix_contig_00853	2.80082	2.74645	4.64e-06	0.00108894	ns	ns	ns	ns	ns	ns	ns	ns	1.79381	2.73808	0.000840494	0.0316177
mix_contig_00855	ns	ns	ns	ns	ns	ns	ns	ns	-1.90013	2.71878	0.00141202	0.0626906	2.1739	4.61615	2.89e-07	7.81e-05
mix_contig_00870	0.489422	4.24309	0.0115533	0.436493	ns	ns	ns	ns	1.10231	4.72293	1.56e-05	0.00191674	0.728049	4.81402	0.0281376	0.342754
mix_contig_00888	ns	ns	ns	ns	ns	ns	ns	ns	-1.68474	-0.0367887	0.0118504	0.254415	2.21757	1.95713	2.3e-05	0.00206671
mix_contig_00892	0.718386	8.50392	1.61e-06	0.000438644	0.62742	8.36506	0.0063853	1	1.20377	7.59611	2.83e-07	6.43e-05	0.552238	7.50328	0.0461921	0.463483
mix_contig_00911	1.03983	0.32365	0.00201899	0.150491	ns	ns	ns	ns	1.90653	-0.287759	0.00149512	0.0650996	2.45211	-0.774457	0.000153808	0.00874123
mix_contig_00995	-0.312969	4.55485	0.0480318	0.884795	ns	ns	ns	ns	-0.987845	3.20973	0.00969441	0.227012	-2.66523	1.9889	2.65e-07	7.38e-05
mix_contig_01023	0.692584	3.59485	9.4e-05	0.0138124	ns	ns	ns	ns	1.25905	3.65156	4e-07	8.84e-05	0.885797	3.00347	0.0179049	0.25978
mix_contig_01028	ns	ns	ns	ns	ns	ns	ns	ns	ns	ns	ns	ns	1.5228	5.29489	1.05e-05	0.0011303
mix_contig_01036	-1.82989	0.561411	2.19e-05	0.00402039	-1.25194	1.64244	0.0185757	1	ns	ns	ns	ns	-1.38683	2.20144	0.00266656	0.0701921
mix_contig_01040	ns	ns	ns	ns	ns	ns	ns	ns	2.45878	-0.131862	0.000252352	0.0176113	2.91718	-0.540781	2.66e-06	0.000414052
mix_contig_01045	1.65433	2.25714	1.89e-11	1.73e-08	1.70789	1.47108	0.000290051	0.276725	2.66509	3.3908	3.33e-16	1.27e-12	2.25216	2.84407	1.04e-06	0.000201992
mix_contig_01131	0.568346	4.03438	0.00265037	0.179446	0.898447	3.72942	0.012216	1	1.0813	4.22813	0.0286468	0.419138	1.37616	3.84702	9.84e-05	0.00626579
mix_contig_01157	1.5949	0.337995	2.15e-05	0.00398921	1.47122	-0.0641021	0.00116963	0.532601	3.10322	0.991466	6.36e-11	3.58e-08	ns	ns	ns	ns
mix_contig_01161	ns	ns	ns	ns	1.19414	0.0689673	0.0105962	1	ns	ns	ns	ns	2.49613	-0.277391	8.15e-05	0.00546432
mix_contig_01243	ns	ns	ns	ns	ns	ns	ns	ns	2.31359	0.313801	2.94e-06	0.000480532	1.81216	-0.0676997	0.00179957	0.0534794
mix_contig_01257	ns	ns	ns	ns	1.54736	0.333057	0.00292646	0.793705	ns	ns	ns	ns	2.3147	0.720707	4.37e-07	0.000109179
mix_contig_01307	1.70399	2.67083	4.88e-14	8.33e-11	1.17223	2.02683	0.0141091	1	2.51073	3.16134	2.05e-11	1.28e-08	1.29636	2.09055	0.004729	0.105821
mix_contig_01318	ns	ns	ns	ns	-0.816515	3.56811	0.0334556	1	ns	ns	ns	ns	-2.31951	2.43413	5.1e-06	0.000661566
mix_contig_01347	0.694502	7.29359	3.22e-06	0.000786102	0.584754	7.17195	0.0113168	1	1.06102	6.67935	5.66e-06	0.000822	ns	ns	ns	ns
mix_contig_01364	0.871163	3.05124	2.49e-06	0.000628907	ns	ns	ns	ns	1.67398	1.17825	9.2e-08	2.39e-05	0.928497	0.598304	0.0375508	0.408958
mix_contig_01384	ns	ns	ns	ns	ns	ns	ns	ns	1.91624	0.81897	1.83e-07	4.42e-05	1.24973	0.368607	0.00422926	0.0981885
mix_contig_01412	0.961965	1.80054	2.4e-05	0.00429008	ns	ns	ns	ns	1.59639	2.19352	1.28e-06	0.00024027	1.01033	1.83298	0.00953342	0.173419
mix_contig_01447	ns	ns	ns	ns	ns	ns	ns	ns	-0.993416	1.95536	0.00198033	0.0793893	-2.05439	2.63915	5.21e-05	0.00393354
mix_contig_01457	ns	ns	ns	ns	-1.31151	-0.401397	0.0336824	1	-0.92411	1.09902	0.0154239	0.299602	-2.33481	1.78733	9.92e-07	0.000198779
mix_contig_01467	ns	ns	ns	ns	-0.743366	4.70913	0.018355	1	ns	ns	ns	ns	-2.18642	4.27326	3.54e-06	0.000505979
mix_contig_01507	ns	ns	ns	ns	ns	ns	ns	ns	ns	ns	ns	ns	-2.72344	0.61913	1.14e-05	0.0012012
mix_contig_01522	ns	ns	ns	ns	ns	ns	ns	ns	ns	ns	ns	ns	-1.50116	1.99062	6.92e-05	0.00484212
mix_contig_01543	-1.78479	0.670398	4.07e-05	0.00679958	ns	ns	ns	ns	ns	ns	ns	ns	-2.14241	4.13489	1.36e-05	0.00137265
mix_contig_01554	-0.813748	6.21322	0.0362371	0.780936	-1.13077	6.68449	0.00726974	1	ns	ns	ns	ns	-1.3699	7.10604	5.47e-05	0.00408044
mix_contig_01557	ns	ns	ns	ns	ns	ns	ns	ns	-0.685167	0.606895	0.0483635	0.540068	-1.92812	1.19913	3.96e-05	0.00317465
mix_contig_01565	ns	ns	ns	ns	ns	ns	ns	ns	ns	ns	ns	ns	-2.87384	-0.727619	0.000171585	0.00954839
mix_contig_01641	ns	ns	ns	ns	ns	ns	ns	ns	ns	ns	ns	ns	-2.39449	2.12826	2.43e-07	6.95e-05
mix_contig_01690	-1.32873	-0.438957	0.00373789	0.222183	-1.1616	0.439064	0.0498416	1	-0.956414	0.968505	0.0160305	0.306447	-2.54438	1.13129	1.73e-09	2.25e-06
mix_contig_01701	ns	ns	ns	ns	ns	ns	ns	ns	-1.77857	-0.0575586	3.34e-05	0.00356772	-1.2171	0.557116	0.017266	0.254842
mix_contig_01703	ns	ns	ns	ns	ns	ns	ns	ns	ns	ns	ns	ns	-3.01602	-1.07736	3.54e-06	0.000505979
mix_contig_01733	-3.17306	-3.0571	0.0141747	0.488695	ns	ns	ns	ns	-1.03162	-0.550263	0.0274388	0.411374	-2.77496	0.120065	0.000114106	0.00705697
mix_contig_01760	ns	ns	ns	ns	-2.0343	-0.836788	0.0129183	1	-1.52	1.46072	0.00138509	0.0618857	-2.71615	2.0449	3.6e-07	9.46e-05
mix_contig_01803	ns	ns	ns	ns	ns	ns	ns	ns	-1.86216	-1.87137	0.0295958	0.426395	-6.14441	1.22063	2.03e-07	6.07e-05
mix_contig_01817	-4.09443	-2.56309	0.00143048	0.116063	ns	ns	ns	ns	-1.43794	-0.586668	0.00128941	0.0591576	-2.57436	-0.0668376	7.54e-05	0.00513743
mix_contig_01841	ns	ns	ns	ns	ns	ns	ns	ns	ns	ns	ns	ns	-3.51871	-0.7713	3.5e-06	0.000503827
mix_contig_01851	5.79556	-2.6937	0.00691986	0.320444	ns	ns	ns	ns	ns	ns	ns	ns	-3.44039	-1.31411	0.000120721	0.00736386
mix_contig_01885	-1.22794	-0.952924	0.0480066	0.884795	ns	ns	ns	ns	-0.939904	2.01704	0.00842721	0.207955	-2.31789	2.55077	8.6e-07	0.000178776
mix_contig_01902	ns	ns	ns	ns	ns	ns	ns	ns	ns	ns	ns	ns	-3.39484	-0.82766	9.82e-05	0.00626579
mix_contig_01931	-1.35929	-0.169434	0.00347594	0.217781	-1.60574	1.21075	0.032551	1	-1.18501	2.82753	0.00143899	0.063549	-2.72644	3.33746	3.44e-09	3.64e-06
mix_contig_01955	ns	ns	ns	ns	-1.09945	4.28903	0.00280964	0.787059	ns	ns	ns	ns	-1.53956	4.96465	1.01e-05	0.00110138
mix_contig_01963	-0.602826	0.164812	0.0375502	0.792439	-1.0645	0.663488	0.0149789	1	ns	ns	ns	ns	-1.71797	1.83309	3.36e-05	0.00281229
mix_contig_02059	-1.4751	0.590575	0.00881543	0.369373	-1.3164	0.935756	0.0121846	1	ns	ns	ns	ns	-1.56339	1.30904	6.07e-05	0.0043501
mix_contig_02066	ns	ns	ns	ns	ns	ns	ns	ns	-1.14728	0.0152428	0.0453029	0.523334	-3.46464	-0.239546	4.11e-10	7.37e-07
mix_contig_02077	ns	ns	ns	ns	ns	ns	ns	ns	ns	ns	ns	ns	-3.61868	-1.36455	3.63e-05	0.00296129
mix_contig_02174	ns	ns	ns	ns	-2.06925	-1.36161	0.00555993	1	-1.11443	-0.306147	0.0128434	0.267391	-2.39818	-0.619378	1e-05	0.00109154
mix_contig_02193	ns	ns	ns	ns	ns	ns	ns	ns	-1.49514	1.13081	0.000305811	0.020285	-2.87462	2.02663	8.63e-09	6.35e-06
mix_contig_02206	2.7865	-2.4876	0.0388909	0.8028	ns	ns	ns	ns	ns	ns	ns	ns	-3.33487	-0.765762	1.32e-05	0.00134345
mix_contig_02263	0.717127	6.96165	2.17e-06	0.000560293	0.643866	6.7491	0.00861851	1	1.20916	7.97783	2.83e-07	6.43e-05	0.568433	7.85501	0.0419923	0.436438
mix_contig_02304	0.701331	2.01753	0.00094171	0.0847419	ns	ns	ns	ns	1.27774	5.86468	2.23e-07	5.25e-05	0.597345	5.85845	0.046941	0.467577
mix_contig_02306	ns	ns	ns	ns	ns	ns	ns	ns	-0.573719	4.17603	0.0401671	0.494479	-1.65671	4.8388	5.89e-05	0.00426518
mix_contig_02321	ns	ns	ns	ns	ns	ns	ns	ns	-1.96938	-0.873746	0.0011784	0.0556091	-3.15572	-1.00887	5.42e-06	0.000695926
mix_contig_02323	ns	ns	ns	ns	ns	ns	ns	ns	-1.62697	0.367715	0.000613062	0.0340934	-3.68085	0.760165	1.3e-06	0.0002382
mix_contig_02354	-1.1158	1.03354	0.000222929	0.0274464	-1.68462	0.7812	0.000446924	0.352502	ns	ns	ns	ns	-3.63353	1.67141	1.63e-05	0.00159269
mix_contig_02356	ns	ns	ns	ns	ns	ns	ns	ns	ns	ns	ns	ns	-1.25979	5.37387	8.31e-05	0.00554825
mix_contig_02359	ns	ns	ns	ns	-1.85286	-1.43772	0.0192139	1	-1.29828	2.12914	4.98e-05	0.00499263	-2.87855	2.84646	7.36e-09	6.22e-06
mix_contig_02369	ns	ns	ns	ns	-2.32613	0.812615	0.00099032	0.481496	-1.73929	2.62127	9.94e-06	0.00133468	-3.53842	3.24312	9.56e-17	2.42e-12
mix_contig_02374	ns	ns	ns	ns	ns	ns	ns	ns	ns	ns	ns	ns	-1.57756	0.470261	7.29e-05	0.00503284
mix_contig_02381	ns	ns	ns	ns	ns	ns	ns	ns	1.25944	2.87086	1.48e-05	0.00185864	ns	ns	ns	ns
mix_contig_02396	ns	ns	ns	ns	ns	ns	ns	ns	ns	ns	ns	ns	-2.39918	0.754792	1.75e-07	5.39e-05
mix_contig_02411	0.901721	1.39894	0.00516152	0.27868	ns	ns	ns	ns	1.48708	2.51125	3.56e-05	0.00374973	1.69806	3.09888	0.000179825	0.00984246
mix_contig_02447	ns	ns	ns	ns	ns	ns	ns	ns	ns	ns	ns	ns	-3.16477	-0.225877	1.65e-08	9.97e-06
mix_contig_02453	ns	ns	ns	ns	-2.02072	-0.547597	0.0406978	1	-1.57292	1.20688	0.000188001	0.0139662	-3.25599	1.75544	2.09e-09	2.55e-06
mix_contig_02497	1.73503	4.32104	2e-22	3.29e-18	0.815655	3.07774	0.0234806	1	2.5691	4.65325	2.1e-15	4e-12	ns	ns	ns	ns
mix_contig_02508	3.7272	0.997604	5.32e-05	0.00862842	ns	ns	ns	ns	-1.59539	-0.69316	0.0481288	0.538731	1.72242	1.45986	0.0125391	0.208853
mix_contig_02556	0.766488	2.92874	0.000171982	0.0230052	ns	ns	ns	ns	1.23859	3.93052	5.42e-06	0.000793421	ns	ns	ns	ns
mix_contig_02575	ns	ns	ns	ns	1.48622	-0.725173	0.0294942	1	1.21312	-0.623982	0.0158373	0.304633	2.20826	0.4984	3.73e-06	0.000523314
mix_contig_02605	ns	ns	ns	ns	-1.03375	1.94201	0.0379802	1	ns	ns	ns	ns	-1.40585	2.69333	0.00017719	0.00977453
mix_contig_02634	ns	ns	ns	ns	ns	ns	ns	ns	ns	ns	ns	ns	3.73044	1.05218	6.86e-06	0.000826607
mix_contig_02638	ns	ns	ns	ns	ns	ns	ns	ns	-1.98286	1.28694	0.00142771	0.0631634	2.28249	3.67094	2.24e-06	0.000367952
mix_contig_02689	ns	ns	ns	ns	ns	ns	ns	ns	1.46554	2.15929	9.19e-07	0.000182943	ns	ns	ns	ns
mix_contig_02720	ns	ns	ns	ns	-0.917581	5.73613	0.00170913	0.61374	ns	ns	ns	ns	-2.02586	4.8408	9.9e-06	0.00108263
mix_contig_02739	ns	ns	ns	ns	1.7756	2.50549	0.0141451	1	2.71631	4.75605	0.0105969	0.237591	2.56347	3.87243	2.08e-07	6.16e-05
mix_contig_02753	ns	ns	ns	ns	ns	ns	ns	ns	ns	ns	ns	ns	2.38533	0.888885	4.1e-05	0.00326323
mix_contig_02807	0.547807	1.95655	0.0256345	0.662785	ns	ns	ns	ns	1.52248	3.7577	1.96e-07	4.73e-05	ns	ns	ns	ns
mix_contig_02829	0.5453	1.95286	0.0299661	0.713734	ns	ns	ns	ns	ns	ns	ns	ns	1.56495	0.758518	5.8e-05	0.00423929
mix_contig_02862	3.81734	0.484166	6.94e-08	2.89e-05	ns	ns	ns	ns	ns	ns	ns	ns	2.18101	1.07085	0.00189627	0.0554045
mix_contig_02880	1.17757	3.5323	6.51e-08	2.73e-05	ns	ns	ns	ns	2.26595	4.28779	5.04e-15	9.25e-12	1.51723	3.63308	4.71e-05	0.00362618
mix_contig_03269	2.06107	-2.2452	0.0172341	0.540879	ns	ns	ns	ns	2.68233	-1.01996	8.55e-06	0.00117288	1.21263	-0.694886	0.0174965	0.256974
mix_contig_03275	ns	ns	ns	ns	ns	ns	ns	ns	ns	ns	ns	ns	-1.2886	6.50956	1.49e-05	0.00147692
mix_contig_03425	ns	ns	ns	ns	ns	ns	ns	ns	1.50869	1.58211	2.29e-05	0.00265561	1.08367	1.28796	0.00773226	0.150699
mix_contig_03527	ns	ns	ns	ns	ns	ns	ns	ns	1.84855	-0.262244	3.44e-05	0.00364892	ns	ns	ns	ns
mix_contig_03604	1.11086	-0.847478	0.0258598	0.66591	ns	ns	ns	ns	1.97994	-0.329125	6.1e-06	0.000879293	ns	ns	ns	ns
mix_contig_03676	6.60522	-2.11136	6.89e-06	0.00150184	ns	ns	ns	ns	ns	ns	ns	ns	3.53577	-0.585785	0.00115362	0.0391621
mix_contig_03771	4.1661	-1.48072	8.7e-06	0.00183197	ns	ns	ns	ns	ns	ns	ns	ns	3.53745	0.211021	0.00021309	0.01123
mix_contig_03788	1.10303	3.62323	3.12e-07	0.000107324	1.17458	3.5741	0.00158158	0.594471	2.15512	4.22134	1.21e-12	9.81e-10	1.83037	4.17543	6.4e-06	0.000790721
mix_contig_03818	ns	ns	ns	ns	ns	ns	ns	ns	-2.71292	3.35121	0.00243473	0.0911185	3.67838	2.87101	2.24e-09	2.55e-06
mix_contig_03838	2.07109	-2.40158	0.0286275	0.700375	2.57038	-1.53945	0.00603686	1	2.69792	1.14462	0.0182082	0.330133	2.36694	0.648434	0.000106829	0.00670171
mix_contig_03866	ns	ns	ns	ns	ns	ns	ns	ns	1.47475	0.433873	0.000120614	0.00997738	ns	ns	ns	ns
mix_contig_03909	ns	ns	ns	ns	ns	ns	ns	ns	-2.252	-1.19028	0.0408481	0.49816	2.66546	1.14839	0.000151235	0.00864338
mix_contig_03922	2.5612	-1.33721	0.000175548	0.0232933	ns	ns	ns	ns	-2.01439	-2.21368	0.0101826	0.233264	2.80167	0.984003	7.14e-05	0.00496112
mix_contig_03926	1.94833	-0.845192	0.00298085	0.195171	ns	ns	ns	ns	ns	ns	ns	ns	2.90449	0.782748	3.15e-05	0.00268265
mix_contig_03928	ns	ns	ns	ns	ns	ns	ns	ns	ns	ns	ns	ns	1.54886	7.33236	2.27e-06	0.000371475
mix_contig_03934	ns	ns	ns	ns	ns	ns	ns	ns	2.29578	-0.874306	0.000142421	0.0111661	2.31667	-0.773324	0.000144558	0.00836556
mix_contig_03944	1.56275	-0.473188	0.00297165	0.195171	ns	ns	ns	ns	ns	ns	ns	ns	2.97285	2.22151	0.000176314	0.00975801
mix_contig_03975	1.70768	-0.319685	0.00244867	0.171366	ns	ns	ns	ns	ns	ns	ns	ns	2.77032	1.8971	4.03e-05	0.00322082
mix_contig_03982	0.678773	0.684934	0.0462428	0.868503	0.881523	0.277616	0.0447006	1	1.64106	2.70888	2.09e-06	0.000357778	1.0001	2.17556	0.0102639	0.18188
mix_contig_04088	0.514051	5.57418	0.0316092	0.730361	ns	ns	ns	ns	1.3055	5.43744	0.000220042	0.0158095	2.22914	4.89412	1.95e-08	1.09e-05
mix_contig_04219	ns	ns	ns	ns	ns	ns	ns	ns	1.40907	1.67758	1.31e-05	0.00165847	1.07348	1.35224	0.00646414	0.132497
mix_contig_04476	-2.37226	1.44635	5.95e-08	2.54e-05	-1.41744	2.20911	0.03222	1	-0.803299	2.09399	0.00543392	0.156723	-2.31433	1.40921	8.69e-06	0.000970872
mix_contig_04546	-2.81969	1.19139	1.65e-07	6.37e-05	-1.39356	1.70528	0.0287246	1	-1.09021	1.1668	0.00347042	0.115876	-2.25821	0.85124	0.000296516	0.0145116
mix_contig_04662	ns	ns	ns	ns	ns	ns	ns	ns	ns	ns	ns	ns	-1.90406	0.960617	6.8e-05	0.00477885
mix_contig_04666	-1.56188	2.28451	2.52e-06	0.000632358	ns	ns	ns	ns	ns	ns	ns	ns	ns	ns	ns	ns
mix_contig_04686	1.07905	1.75842	3.76e-05	0.00633473	ns	ns	ns	ns	1.62236	-0.467931	0.00020369	0.0148862	ns	ns	ns	ns
mix_contig_04702	0.611326	3.2785	0.00247223	0.172173	ns	ns	ns	ns	1.55487	0.406642	3.33e-05	0.0035668	ns	ns	ns	ns
mix_contig_04721	1.22417	5.8253	1.9e-12	2.09e-09	0.760142	5.71806	0.00642046	1	2.18232	5.99554	4.74e-14	7.83e-11	1.26474	5.80536	0.00112488	0.0384953
mix_contig_04755	2.20651	1.97047	4e-17	1.52e-13	1.20426	1.25881	0.0208496	1	3.31984	0.574534	8.62e-14	1.26e-10	1.55598	-0.378671	0.00144383	0.0460565
mix_contig_04808	1.35925	1.04193	1.04e-06	0.000301554	ns	ns	ns	ns	ns	ns	ns	ns	ns	ns	ns	ns
mix_contig_04815	ns	ns	ns	ns	ns	ns	ns	ns	-1.82099	3.58126	0.000687069	0.0372476	2.12758	5.69341	1.12e-06	0.000214656
mix_contig_04915	ns	ns	ns	ns	ns	ns	ns	ns	1.26974	3.35919	4.39e-05	0.00449094	1.51693	2.91316	0.000462543	0.0202891
mix_contig_04971	1.35217	0.125334	2.4e-05	0.00429008	ns	ns	ns	ns	1.18482	0.382222	0.000620414	0.0343097	ns	ns	ns	ns
mix_contig_04984	1.4933	0.196451	1.42e-06	0.000393122	1.03783	-0.137252	0.0328148	1	2.26473	1.54842	8.97e-08	2.35e-05	1.22045	0.371775	0.00353746	0.0859816
mix_contig_05016	ns	ns	ns	ns	-0.544228	7.51762	0.0206544	1	ns	ns	ns	ns	-1.38516	8.1744	4.71e-05	0.00362618
mix_contig_05032	0.984944	4.6743	3.94e-08	1.77e-05	0.755282	3.93791	0.0172605	1	1.65449	4.4202	8.14e-08	2.16e-05	1.70349	3.83191	2.78e-05	0.00240403
mix_contig_05053	0.710255	5.08796	6.54e-05	0.0103471	0.792144	5.22646	0.00351903	0.847947	1.78774	5.32419	3.1e-11	1.85e-08	1.42502	5.52874	1e-06	0.000198779
mix_contig_05069	6.51538	3.89481	4.79e-06	0.00111197	ns	ns	ns	ns	ns	ns	ns	ns	ns	ns	ns	ns
mix_contig_05093	-0.912216	1.50066	0.000520037	0.0529592	-1.17792	0.967023	0.0111657	1	-1.34926	-0.875386	0.00397868	0.126536	-2.10638	-0.104952	9.14e-05	0.0059724
mix_contig_05108	ns	ns	ns	ns	ns	ns	ns	ns	-1.39158	-0.775425	0.00259212	0.095176	-4.31553	-0.762901	1.48e-10	3.28e-07
mix_contig_05132	1.13207	0.46622	0.000518002	0.0528608	ns	ns	ns	ns	1.95023	1.81716	1.84e-06	0.000322427	ns	ns	ns	ns
mix_contig_05150	0.615644	2.91092	0.00356208	0.218984	ns	ns	ns	ns	1.00482	3.31892	9.29e-05	0.00810366	0.977446	2.8387	0.0153025	0.236365
mix_contig_05181	ns	ns	ns	ns	ns	ns	ns	ns	ns	ns	ns	ns	-1.27372	4.80258	5.58e-05	0.00413022
mix_contig_05183	-1.17009	2.87451	0.00783207	0.347468	ns	ns	ns	ns	-1.15774	3.98932	8.27e-05	0.00749013	-2.7721	3.33155	1.45e-07	4.75e-05
mix_contig_05226	ns	ns	ns	ns	ns	ns	ns	ns	-1.93387	0.736506	0.00137098	0.0614909	2.45865	3.06514	3.82e-07	9.82e-05
mix_contig_05242	0.534322	1.98441	0.0200215	0.592352	ns	ns	ns	ns	1.10406	3.22162	8.94e-05	0.00792553	ns	ns	ns	ns
mix_contig_05291	0.427157	6.19003	0.00745272	0.337473	ns	ns	ns	ns	1.12369	6.82491	2.24e-06	0.000376091	0.646982	6.61014	0.0136921	0.22025
mix_contig_05292	0.971565	5.57303	9.28e-06	0.00192973	ns	ns	ns	ns	1.3306	6.64742	1.17e-05	0.00151289	ns	ns	ns	ns
mix_contig_05295	ns	ns	ns	ns	-0.855446	4.16081	0.0166914	1	ns	ns	ns	ns	-2.87242	3.19827	8.53e-07	0.000178236
mix_contig_05305	0.752909	2.2482	0.000744244	0.0712473	ns	ns	ns	ns	1.4352	3.21901	7.62e-07	0.00015347	ns	ns	ns	ns
mix_contig_05306	0.498766	3.13074	0.0190758	0.576885	ns	ns	ns	ns	1.38362	4.84489	1.46e-06	0.000264703	1.09069	4.80258	0.000977529	0.0349971
mix_contig_05331	ns	ns	ns	ns	-0.706303	3.44123	0.0497107	1	ns	ns	ns	ns	-2.32275	3.67508	1.44e-05	0.00144409
mix_contig_05350	ns	ns	ns	ns	ns	ns	ns	ns	1.3476	4.19499	0.00148266	0.0648417	2.04907	3.46149	4.01e-06	0.000547867
mix_contig_05351	ns	ns	ns	ns	ns	ns	ns	ns	1.22864	4.41333	0.00154705	0.0666578	2.11409	3.84875	7.53e-07	0.000164824
mix_contig_05389	ns	ns	ns	ns	-3.54012	-2.43356	0.00362013	0.847947	-1.96158	-0.580776	8.18e-05	0.00742173	-2.96174	-0.145779	1.12e-06	0.000214656
mix_contig_05393	-1.22454	0.267686	0.0339857	0.760422	ns	ns	ns	ns	-1.66319	1.32864	3.2e-05	0.00348908	-1.90834	1.06081	8.35e-07	0.000175144
mix_contig_05396	1.25302	0.859884	0.00204384	0.151431	ns	ns	ns	ns	ns	ns	ns	ns	2.63607	3.3193	7.55e-05	0.00513743
mix_contig_05467	ns	ns	ns	ns	-1.60304	-1.28676	0.0400033	1	-1.25055	-0.92973	0.032198	0.442432	-2.37857	-1.03238	5.19e-05	0.00393049
mix_contig_05502	ns	ns	ns	ns	ns	ns	ns	ns	ns	ns	ns	ns	-2.16834	-0.638285	2.25e-05	0.00204148
mix_contig_05560	5.79555	-2.6937	0.00690609	0.320444	ns	ns	ns	ns	-9.20809	3.88414	9.31e-05	0.00810366	ns	ns	ns	ns
mix_contig_05562	5.79555	-2.6937	0.00690465	0.320444	ns	ns	ns	ns	-8.45764	1.21243	5.86e-05	0.00572431	ns	ns	ns	ns
mix_contig_05570	ns	ns	ns	ns	ns	ns	ns	ns	1.44143	5.39813	0.0312741	0.436148	2.4407	5.0975	1.55e-07	4.96e-05
mix_contig_05642	ns	ns	ns	ns	ns	ns	ns	ns	-7.30238	-1.53891	9.31e-06	0.00126718	4.35687	-1.41954	1.24e-07	4.19e-05
mix_contig_05667	ns	ns	ns	ns	ns	ns	ns	ns	ns	ns	ns	ns	-1.44308	3.46581	6.19e-05	0.00441034
mix_contig_05674	ns	ns	ns	ns	ns	ns	ns	ns	-1.63193	0.282132	7.24e-05	0.00672627	-1.73764	0.281772	5.86e-05	0.00425146
mix_contig_05689	3.26768	1.59113	1.17e-05	0.00237429	ns	ns	ns	ns	ns	ns	ns	ns	2.82092	2.44114	0.000129281	0.00771899
mix_contig_05702	ns	ns	ns	ns	ns	ns	ns	ns	1.76292	5.4187	0.00264692	0.0965416	2.74425	4.64293	8.55e-11	2.28e-07
mix_contig_05749	-0.584789	6.81031	0.00201764	0.150491	ns	ns	ns	ns	-1.13399	7.19679	6.71e-06	0.00095581	-1.19558	7.30563	6.82e-05	0.00478057
mix_contig_05750	ns	ns	ns	ns	ns	ns	ns	ns	1.1274	3.88357	7.93e-05	0.00722013	ns	ns	ns	ns
mix_contig_05768	ns	ns	ns	ns	ns	ns	ns	ns	ns	ns	ns	ns	-2.37795	-0.132439	0.000174591	0.0096838
mix_contig_05788	ns	ns	ns	ns	-1.30191	1.43185	0.0340272	1	-1.09605	1.96655	0.0266089	0.403326	-1.9512	1.16074	5.77e-05	0.00423338
mix_contig_05815	ns	ns	ns	ns	-0.769436	3.83065	0.0420276	1	ns	ns	ns	ns	-2.3975	2.06261	0.00012425	0.007498
mix_contig_05848	ns	ns	ns	ns	ns	ns	ns	ns	2.48001	5.35153	5.97e-08	1.65e-05	1.26077	4.21283	0.000689985	0.0273209
mix_contig_05850	ns	ns	ns	ns	ns	ns	ns	ns	ns	ns	ns	ns	-4.22884	-0.827157	1.89e-10	3.84e-07
mix_contig_05871	ns	ns	ns	ns	ns	ns	ns	ns	1.35189	5.49777	4.36e-05	0.00447423	1.29012	5.11918	0.000110689	0.00688428
mix_contig_05880	0.994046	1.02334	0.000206428	0.0259968	ns	ns	ns	ns	1.63739	1.32658	5.83e-07	0.000120942	1.05206	0.79995	0.0122217	0.205673
mix_contig_05902	-1.42084	-0.129372	0.00414375	0.238473	-1.24103	0.975538	0.00942013	1	-0.990175	0.0988741	0.00688575	0.182943	-2.23382	0.500621	3.69e-07	9.65e-05
mix_contig_05911	ns	ns	ns	ns	-0.816868	4.60853	0.0162688	1	ns	ns	ns	ns	-2.20718	3.47218	1.35e-05	0.00137251
mix_contig_05956	1.36856	4.22336	3.09e-13	4.13e-10	ns	ns	ns	ns	2.11893	3.46524	1.84e-10	9.57e-08	0.991971	2.7196	0.0180362	0.261158
mix_contig_05998	ns	ns	ns	ns	ns	ns	ns	ns	ns	ns	ns	ns	-3.79755	-1.50349	9.44e-05	0.00607498
mix_contig_06042	ns	ns	ns	ns	ns	ns	ns	ns	ns	ns	ns	ns	-5.04338	0.855118	3.17e-16	5.37e-12
mix_contig_06053	1.10254	-0.082327	0.00134471	0.110555	ns	ns	ns	ns	1.45933	0.624136	3.08e-05	0.00337896	1.92876	1.2313	0.000121478	0.00739225
mix_contig_06073	ns	ns	ns	ns	ns	ns	ns	ns	ns	ns	ns	ns	1.46302	5.93513	1.14e-05	0.00120388
mix_contig_06187	ns	ns	ns	ns	ns	ns	ns	ns	ns	ns	ns	ns	-5.9327	-0.666761	2.8e-07	7.65e-05
mix_contig_06191	1.16168	1.26185	2.47e-06	0.000627657	ns	ns	ns	ns	1.18728	1.70461	0.000186481	0.0138741	ns	ns	ns	ns
mix_contig_06239	ns	ns	ns	ns	ns	ns	ns	ns	ns	ns	ns	ns	-2.64053	3.02451	7.62e-08	3.03e-05
mix_contig_06242	ns	ns	ns	ns	ns	ns	ns	ns	ns	ns	ns	ns	-3.43637	-1.39867	3.18e-05	0.00270147
mix_contig_06254	ns	ns	ns	ns	ns	ns	ns	ns	ns	ns	ns	ns	-4.16034	-1.74034	1.53e-05	0.0015087
mix_contig_06362	ns	ns	ns	ns	ns	ns	ns	ns	ns	ns	ns	ns	-3.50916	0.356428	4.81e-06	0.00062941
mix_contig_06367	ns	ns	ns	ns	ns	ns	ns	ns	ns	ns	ns	ns	-3.23973	-2.13885	0.000124636	0.00751235
mix_contig_06390	ns	ns	ns	ns	ns	ns	ns	ns	ns	ns	ns	ns	-3.69504	-0.506301	6.38e-07	0.000145114
mix_contig_06413	-0.48089	4.99717	0.041406	0.823816	-0.817352	5.28266	0.00222092	0.691587	-0.561854	5.3391	0.0159167	0.305295	-1.9569	5.14794	4.38e-06	0.000584238
mix_contig_06433	ns	ns	ns	ns	1.01862	4.24734	0.00387456	0.878552	1.56971	5.36069	0.014775	0.291907	1.95678	4.96203	8.89e-07	0.000184078
mix_contig_06452	ns	ns	ns	ns	ns	ns	ns	ns	ns	ns	ns	ns	-5.34969	-1.8295	2.77e-07	7.65e-05
mix_contig_06459	ns	ns	ns	ns	-0.85413	4.11137	0.0118452	1	ns	ns	ns	ns	-2.12555	2.50031	1.07e-05	0.0011439
mix_contig_06476	ns	ns	ns	ns	3.9327	-1.17429	0.0078094	1	-3.1358	-1.26331	1.08e-05	0.00142501	-2.40557	-1.80468	0.00158053	0.0492411
mix_contig_06488	ns	ns	ns	ns	ns	ns	ns	ns	ns	ns	ns	ns	-3.24642	-1.87506	2.4e-05	0.00214227
mix_contig_06526	ns	ns	ns	ns	ns	ns	ns	ns	ns	ns	ns	ns	-3.51346	-1.69977	2.11e-05	0.00195379
mix_contig_06594	5.79555	-2.6937	0.00690138	0.320444	5.52421	-0.860578	0.00059182	0.383659	7.52245	-1.36796	1.24e-05	0.00157408	ns	ns	ns	ns
mix_contig_06632	1.8891	1.20812	6.7e-13	8.3e-10	1.3744	0.818792	0.00643827	1	2.43177	1.2999	4.73e-11	2.79e-08	2.12508	1.13563	7.06e-07	0.000155179
mix_contig_06689	ns	ns	ns	ns	ns	ns	ns	ns	ns	ns	ns	ns	-4.62609	-1.77876	2.59e-07	7.27e-05
mix_contig_06693	ns	ns	ns	ns	ns	ns	ns	ns	-1.07431	2.24664	0.042678	0.508625	-2.24061	3.14084	9.28e-05	0.00601643
mix_contig_06709	1.65708	2.9159	8.73e-11	6.97e-08	1.28276	2.90087	0.00346118	0.847947	2.81701	0.830709	2.65e-10	1.3e-07	2.00883	0.586119	6.13e-05	0.00438703
mix_contig_06737	ns	ns	ns	ns	ns	ns	ns	ns	ns	ns	ns	ns	-4.27532	-2.06024	2.99e-06	0.000448373
mix_contig_06763	ns	ns	ns	ns	ns	ns	ns	ns	ns	ns	ns	ns	1.54324	5.05702	6.49e-06	0.000796915
mix_contig_06774	ns	ns	ns	ns	ns	ns	ns	ns	ns	ns	ns	ns	-3.34285	-1.46814	2.57e-05	0.0022727
mix_contig_06798	ns	ns	ns	ns	ns	ns	ns	ns	1.58999	1.73337	1.53e-05	0.00189602	ns	ns	ns	ns
mix_contig_06824	ns	ns	ns	ns	ns	ns	ns	ns	ns	ns	ns	ns	-3.63773	-0.719496	0.000150637	0.00862385
mix_contig_06849	ns	ns	ns	ns	ns	ns	ns	ns	ns	ns	ns	ns	-3.77848	-2.41192	9.29e-05	0.00601643
mix_contig_06855	1.32928	1.85589	3.72e-08	1.69e-05	ns	ns	ns	ns	1.8238	0.343135	9.69e-06	0.00131144	1.10344	0.351614	0.0310041	0.363718
mix_contig_06858	0.699454	7.97042	2.87e-06	0.000707252	0.604866	7.83171	0.00824399	1	1.13794	7.68778	9.16e-07	0.000182943	ns	ns	ns	ns
mix_contig_06891	ns	ns	ns	ns	ns	ns	ns	ns	ns	ns	ns	ns	-1.72131	4.78632	4.56e-05	0.00354782
mix_contig_06912	ns	ns	ns	ns	ns	ns	ns	ns	ns	ns	ns	ns	-4.43356	-0.943386	4.7e-08	2.15e-05
mix_contig_06944	ns	ns	ns	ns	ns	ns	ns	ns	ns	ns	ns	ns	-3.20912	-0.861545	0.00011419	0.00705697
mix_contig_06963	ns	ns	ns	ns	-1.76159	0.111879	0.00760425	1	ns	ns	ns	ns	-2.05583	1.15343	9.04e-05	0.0059117
mix_contig_06996	-1.66813	-0.545487	0.0316089	0.730361	-1.82045	0.25991	0.000816316	0.463787	ns	ns	ns	ns	-2.29103	1.3497	2.53e-05	0.0022395
mix_contig_06999	-1.94051	-0.472915	0.0413004	0.822305	-2.57145	0.201569	4.53e-05	0.114462	-1.43246	2.10968	0.00105857	0.0512228	-2.9146	1.55966	6.61e-08	2.77e-05
mix_contig_07032	ns	ns	ns	ns	ns	ns	ns	ns	-1.06246	1.78803	0.0027137	0.0982204	-1.46417	1.53653	0.000122934	0.00745403
mix_contig_07034	ns	ns	ns	ns	ns	ns	ns	ns	ns	ns	ns	ns	-1.69665	1.14907	0.000105072	0.00662425
mix_contig_07042	-0.889898	-0.288923	0.0352414	0.770971	-1.23036	-0.228555	0.0184963	1	ns	ns	ns	ns	-1.67152	0.0506966	0.000144047	0.00836445
mix_contig_07059	ns	ns	ns	ns	ns	ns	ns	ns	ns	ns	ns	ns	-2.17762	1.04069	8.3e-06	0.000938486
mix_contig_07101	-1.34787	-1.44778	0.0431333	0.840141	ns	ns	ns	ns	-1.1148	1.55284	0.0113563	0.247561	-1.93941	2.15803	8.7e-05	0.00572537
mix_contig_07133	ns	ns	ns	ns	ns	ns	ns	ns	-1.68127	-0.405197	0.00143707	0.0635208	-2.55683	-0.489994	1.27e-05	0.00130723
mix_contig_07160	ns	ns	ns	ns	ns	ns	ns	ns	-1.47578	-0.283443	0.00141323	0.0626906	-1.97832	-0.12082	9.17e-05	0.00597955
mix_contig_07177	ns	ns	ns	ns	ns	ns	ns	ns	-1.85572	-0.56911	3.05e-05	0.00334978	-3.1161	-0.254445	1.45e-09	2.08e-06
mix_contig_07195	-1.80329	-0.478798	0.00426917	0.243426	ns	ns	ns	ns	-0.720543	2.23324	0.01454	0.288414	-1.86913	3.21415	8.81e-05	0.00578229
mix_contig_07196	ns	ns	ns	ns	ns	ns	ns	ns	ns	ns	ns	ns	-2.46052	-0.577336	6.64e-05	0.00468619
mix_contig_07203	ns	ns	ns	ns	ns	ns	ns	ns	2.72782	-1.03913	4.32e-07	9.48e-05	ns	ns	ns	ns
mix_contig_07213	ns	ns	ns	ns	ns	ns	ns	ns	-0.844891	1.01652	0.0252028	0.390372	-1.72276	1.01822	3.52e-05	0.00289131
mix_contig_07214	ns	ns	ns	ns	ns	ns	ns	ns	-0.889732	1.70543	0.0114428	0.24868	-1.6536	1.87851	1.7e-05	0.00163463
mix_contig_07218	ns	ns	ns	ns	ns	ns	ns	ns	-0.89949	-0.0816379	0.0305271	0.43193	-2.15808	-0.0315188	1.75e-05	0.00167277
mix_contig_07234	ns	ns	ns	ns	-1.52601	1.82532	0.00131833	0.564926	-0.809071	2.49984	0.00341225	0.114473	-1.99772	2.08723	2.33e-05	0.00208967
mix_contig_07240	ns	ns	ns	ns	ns	ns	ns	ns	1.5841	2.10397	2.56e-05	0.00288543	1.52502	2.33575	0.000637013	0.0256784
mix_contig_07248	ns	ns	ns	ns	ns	ns	ns	ns	-1.62597	-1.14225	0.0079468	0.200083	-3.13166	-0.898693	7.81e-06	0.000896948
mix_contig_07258	-1.09679	0.0279126	0.0496949	0.893913	-1.56933	0.20301	0.00299807	0.797882	ns	ns	ns	ns	-1.97067	0.102742	3.46e-05	0.00287182
mix_contig_07281	1.81918	4.92832	2.1e-26	1.04e-21	ns	ns	ns	ns	2.62749	5.26718	1.2e-16	4.95e-13	0.792693	3.88103	0.045921	0.461299
mix_contig_07283	1.11495	2.36842	6.22e-07	0.00019478	1.05713	1.80426	0.0187592	1	1.61039	2.23192	1.6e-05	0.00196181	0.860678	1.96907	0.0286231	0.346034
mix_contig_07315	ns	ns	ns	ns	-0.822667	4.58708	0.0192846	1	ns	ns	ns	ns	-2.45938	3.17792	2.61e-06	0.000412416
mix_contig_07355	ns	ns	ns	ns	ns	ns	ns	ns	ns	ns	ns	ns	-3.62876	0.308273	2.65e-06	0.000414052
mix_contig_07364	ns	ns	ns	ns	ns	ns	ns	ns	-0.737803	6.65667	0.0253097	0.391475	-1.92199	7.03428	9.76e-08	3.49e-05
mix_contig_07422	ns	ns	ns	ns	ns	ns	ns	ns	ns	ns	ns	ns	-3.76294	-0.282565	3.35e-06	0.000484195
mix_contig_07428	-1.62875	0.809921	0.000128214	0.0180789	-1.31812	1.71772	0.0177811	1	-0.938935	2.66215	0.00159229	0.0681328	-1.89973	2.48283	5.43e-06	0.000695926
mix_contig_07464	ns	ns	ns	ns	ns	ns	ns	ns	ns	ns	ns	ns	-1.9318	0.244356	6.02e-05	0.00431924
mix_contig_07470	ns	ns	ns	ns	ns	ns	ns	ns	ns	ns	ns	ns	-4.17759	-2.11933	9.13e-06	0.00101222
mix_contig_07544	ns	ns	ns	ns	ns	ns	ns	ns	ns	ns	ns	ns	-4.13257	1.23238	3.19e-18	1.62e-13
mix_contig_07585	1.2752	0.715532	1.25e-05	0.00251151	ns	ns	ns	ns	2.0342	1.20449	5.25e-06	0.000778808	2.00808	0.676807	0.000180361	0.00984246
mix_contig_07607	ns	ns	ns	ns	ns	ns	ns	ns	ns	ns	ns	ns	-6.98697	-1.99425	2.16e-07	6.36e-05
mix_contig_07852	-2.21506	0.356714	3.39e-07	0.000114113	-1.46262	1.15291	0.0112315	1	-1.02437	1.20934	0.00230937	0.0877263	-2.0702	1.04808	2.58e-05	0.00227746
mix_contig_07976	0.785007	3.49994	0.0116863	0.438521	ns	ns	ns	ns	1.52776	1.70038	0.00944071	0.222714	1.88146	0.54811	7.5e-05	0.00513019
mix_contig_07981	3.22841	5.2311	4.11e-06	0.000977216	ns	ns	ns	ns	-1.60168	1.84028	0.00244117	0.0912215	1.97548	4.03847	4.68e-05	0.00361824
mix_contig_07998	0.95068	2.86739	8.37e-07	0.000248135	ns	ns	ns	ns	1.59841	3.56938	4.01e-06	0.000625396	1.88674	2.9489	9.84e-05	0.00626579
mix_contig_08075	1.52811	1.82374	1.12e-06	0.000319682	0.992585	1.78833	0.034263	1	3.04728	-1.0108	1.48e-06	0.000267091	2.01554	-1.16082	0.00132706	0.0433954
mix_contig_08133	1.01726	3.94343	1.07e-07	4.24e-05	0.783845	2.90487	0.0437997	1	1.6197	2.82359	5.95e-07	0.000122787	1.64666	2.33869	0.000239296	0.0122424
mix_contig_08136	ns	ns	ns	ns	ns	ns	ns	ns	ns	ns	ns	ns	1.44685	8.47357	4.29e-06	0.00057673
mix_contig_08148	1.50078	3.29326	7.74e-14	1.28e-10	ns	ns	ns	ns	2.61275	4.06882	2.04e-15	4e-12	ns	ns	ns	ns
mix_contig_08227	ns	ns	ns	ns	ns	ns	ns	ns	1.18798	6.20715	4.8e-05	0.00487662	0.741466	5.56896	0.00696755	0.139601
mix_contig_08252	ns	ns	ns	ns	ns	ns	ns	ns	1.96793	0.280073	0.0209379	0.354167	2.19306	-0.179726	1.99e-05	0.00186331
mix_contig_08267	ns	ns	ns	ns	ns	ns	ns	ns	1.9435	0.566494	5.09e-06	0.000757939	1.18762	0.133509	0.00530621	0.115291
mix_contig_08284	ns	ns	ns	ns	ns	ns	ns	ns	9.87186	0.779809	9.91e-05	0.00850906	ns	ns	ns	ns
mix_contig_08293	0.936375	2.13407	8.17e-06	0.00174311	ns	ns	ns	ns	1.88749	3.77664	8.03e-12	5.53e-09	1.03356	2.93132	0.00672223	0.136192
mix_contig_08298	1.84775	2.38241	1.38e-17	6.22e-14	0.857391	1.98705	0.0295105	1	2.98341	3.03636	2.28e-13	2.82e-10	ns	ns	ns	ns
mix_contig_08387	ns	ns	ns	ns	ns	ns	ns	ns	3.24671	1.41814	0.000318799	0.020883	2.39828	-0.778021	1.59e-05	0.00155464
mix_contig_08416	1.20017	1.51669	5.08e-07	0.00016315	ns	ns	ns	ns	1.62756	1.73135	1.85e-06	0.000323315	ns	ns	ns	ns
mix_contig_08470	1.90585	0.184502	5e-06	0.00115545	2.04577	-0.386211	0.0115264	1	4.05074	-1.16575	8.52e-06	0.00117264	2.43052	-2.32391	0.00540733	0.117067
mix_contig_08534	ns	ns	ns	ns	ns	ns	ns	ns	1.76162	5.29456	0.00280907	0.100064	2.53868	4.64708	7.97e-07	0.000169734
mix_contig_08556	0.739595	1.84036	0.00133175	0.110037	ns	ns	ns	ns	1.46232	3.59322	1.82e-07	4.42e-05	0.769211	2.94081	0.0280721	0.342226
mix_contig_08572	ns	ns	ns	ns	ns	ns	ns	ns	-2.64798	2.42569	0.00334622	0.112793	3.39069	2.1631	5.29e-08	2.35e-05
mix_contig_08629	0.952239	2.94285	6.58e-07	0.000204964	ns	ns	ns	ns	1.92976	4.15377	2.17e-12	1.58e-09	1.03618	2.87418	0.0187375	0.267202
mix_contig_08648	ns	ns	ns	ns	ns	ns	ns	ns	2.55943	0.428328	3.28e-05	0.00355344	ns	ns	ns	ns
mix_contig_08678	-2.14851	-0.0376693	0.00411176	0.237737	-2.22332	1.06669	0.000979489	0.480853	-1.65482	2.61554	7.15e-05	0.00668198	-2.93903	2.13226	9.46e-10	1.45e-06
mix_contig_08698	-1.60413	1.35559	4.03e-06	0.000964654	ns	ns	ns	ns	ns	ns	ns	ns	-0.92272	1.72528	0.0187408	0.267202
mix_contig_08709	ns	ns	ns	ns	ns	ns	ns	ns	-1.36501	0.0222235	0.000737863	0.0395158	-2.28144	0.128231	1.96e-05	0.0018492
mix_contig_08732	-0.911326	1.98689	0.0288014	0.701729	-1.09766	2.89306	0.00984441	1	-0.795438	3.5652	0.00482326	0.144756	-2.17441	3.78125	1.16e-08	7.63e-06
mix_contig_08736	ns	ns	ns	ns	ns	ns	ns	ns	-0.706023	5.50754	0.038097	0.482132	-1.88709	5.88764	2.89e-07	7.81e-05
mix_contig_08740	-0.707718	1.54535	0.0101599	0.403576	ns	ns	ns	ns	-0.918234	2.06761	0.017926	0.326551	-1.94036	2.45975	2.14e-05	0.00196821
mix_contig_08769	-1.66654	-0.857699	0.00203649	0.151257	ns	ns	ns	ns	-2.53003	1.96244	6.48e-06	0.000928384	-3.17763	2.51152	3.31e-06	0.000479836
mix_contig_08781	ns	ns	ns	ns	ns	ns	ns	ns	-1.00685	2.3678	0.00550282	0.158172	-1.8751	2.93453	8.65e-05	0.00570471
mix_contig_08782	3.10527	0.58608	1.44e-08	6.91e-06	ns	ns	ns	ns	ns	ns	ns	ns	2.73382	1.83972	0.000791862	0.0304223
mix_contig_08810	ns	ns	ns	ns	ns	ns	ns	ns	-1.26758	0.512432	0.00723082	0.18897	-3.32214	0.327596	5.26e-09	4.86e-06
mix_contig_08815	ns	ns	ns	ns	-2.29001	-2.37467	0.021737	1	-1.02882	-0.984556	0.0342215	0.457055	-2.08325	0.322508	5.69e-07	0.000133096
mix_contig_08839	ns	ns	ns	ns	ns	ns	ns	ns	-0.836825	0.559467	0.0339942	0.455237	-1.86671	0.0848421	0.00016784	0.0093811
mix_contig_08857	ns	ns	ns	ns	-1.99417	-0.547717	0.00480556	0.988429	-1.39088	0.376165	0.00157254	0.0674732	-2.39726	-0.180964	3.91e-06	0.00054027
mix_contig_08867	ns	ns	ns	ns	ns	ns	ns	ns	ns	ns	ns	ns	-2.32552	0.0416573	1.45e-05	0.0014531
mix_contig_08915	3.25071	-2.52544	0.0195144	0.583731	ns	ns	ns	ns	ns	ns	ns	ns	-2.93838	-1.06625	3.56e-06	0.000505979
mix_contig_08936	ns	ns	ns	ns	ns	ns	ns	ns	-1.00625	0.881027	0.00207592	0.0818312	-1.86765	0.945482	5.49e-06	0.00070019
mix_contig_08978	ns	ns	ns	ns	-1.08635	-0.263155	0.0468705	1	-1.35547	0.513242	0.00438626	0.135667	-2.61362	0.226948	8.08e-08	3.1e-05
mix_contig_09005	0.53367	4.45141	0.00274171	0.183869	ns	ns	ns	ns	1.00578	4.87477	9.27e-05	0.00810366	0.752706	4.94409	0.0243758	0.313346
mix_contig_09007	-0.780963	2.25842	0.032029	0.734233	-1.27769	2.52881	0.00785749	1	-1.11925	2.49488	0.00106045	0.0512637	-1.54834	1.9732	0.000107785	0.00674499
mix_contig_09020	ns	ns	ns	ns	ns	ns	ns	ns	-2.24524	-1.62546	0.0156177	0.301816	-3.27385	-1.18623	1.46e-06	0.000259321
mix_contig_09037	ns	ns	ns	ns	ns	ns	ns	ns	-1.09835	1.17468	0.0117352	0.252377	-2.01723	0.916777	0.000180301	0.00984246
mix_contig_09056	1.23927	8.44431	2.09e-14	3.97e-11	ns	ns	ns	ns	2.39248	8.48087	4.15e-16	1.47e-12	1.41647	7.73281	3.5e-05	0.00289054
mix_contig_09122	ns	ns	ns	ns	ns	ns	ns	ns	-1.18338	0.519651	0.000761867	0.0404614	-1.82156	-0.144933	9.61e-05	0.00617222
mix_contig_09128	-1.20399	-0.901239	0.00769249	0.343304	ns	ns	ns	ns	-2.48216	-1.62334	3.78e-05	0.00395079	ns	ns	ns	ns
mix_contig_09146	ns	ns	ns	ns	ns	ns	ns	ns	-1.56709	0.106132	8.05e-06	0.00111708	-2.69639	0.103777	7.97e-09	6.31e-06
mix_contig_09168	0.759072	3.06063	8.55e-05	0.0127884	ns	ns	ns	ns	1.75614	2.93706	6.13e-09	2.2e-06	1.12228	2.25728	0.0115591	0.19752
mix_contig_09212	ns	ns	ns	ns	ns	ns	ns	ns	-1.28524	-1.34671	0.0152525	0.297779	-2.75344	-1.52737	9.63e-05	0.00617866
mix_contig_09221	ns	ns	ns	ns	ns	ns	ns	ns	-1.13771	-1.2273	0.0190589	0.338452	-1.79129	-0.509597	0.000179585	0.00984246
mix_contig_09261	ns	ns	ns	ns	-1.71368	0.110143	0.0379963	1	-1.06851	-0.0554127	0.0325118	0.444158	-3.17692	-0.0611859	1.16e-07	4.02e-05
mix_contig_09300	0.844813	2.4055	0.000150787	0.0207096	ns	ns	ns	ns	1.40692	3.48407	5.74e-06	0.000829821	1.50603	4.2968	0.00329383	0.0813853
mix_contig_09328	0.687205	6.59759	4.49e-06	0.00105784	0.558994	6.79051	0.0130709	1	1.69206	7.32291	5.02e-11	2.92e-08	1.30532	7.24305	1.45e-05	0.00145078
mix_contig_09378	ns	ns	ns	ns	ns	ns	ns	ns	ns	ns	ns	ns	3.39182	-0.345138	2.23e-09	2.55e-06
mix_contig_09409	1.33638	7.96238	9.96e-11	7.7e-08	0.952274	7.93394	0.00142935	0.586586	2.27561	9.39719	1.05e-15	2.36e-12	0.99825	9.12365	0.0125832	0.20938
mix_contig_09415	ns	ns	ns	ns	ns	ns	ns	ns	1.45337	-0.438155	0.023798	0.379161	2.51421	-0.877383	0.000120347	0.00734986
mix_contig_09431	ns	ns	ns	ns	3.90876	2.21859	1.67e-07	0.00210562	-1.78879	0.143983	0.035532	0.465154	2.96746	2.02274	0.000186177	0.0101163
mix_contig_09438	ns	ns	ns	ns	ns	ns	ns	ns	ns	ns	ns	ns	2.94987	-0.981979	0.00017772	0.00978248
mix_contig_09486	ns	ns	ns	ns	ns	ns	ns	ns	-2.82459	3.10192	0.00128125	0.0591119	3.59902	2.71641	5.03e-09	4.73e-06
mix_contig_09494	0.731428	1.94914	0.0362719	0.780936	ns	ns	ns	ns	1.68224	1.8456	0.00522776	0.153275	2.06573	0.958277	2.74e-06	0.000424324
mix_contig_09498	ns	ns	ns	ns	ns	ns	ns	ns	ns	ns	ns	ns	2.47675	0.96645	0.000125743	0.00755217
mix_contig_09527	2.05365	3.55737	1.87e-16	6.38e-13	1.81952	4.25634	0.000454328	0.352502	2.07408	4.03459	8.7e-08	2.29e-05	2.05913	5.07718	2.25e-05	0.00204148
mix_contig_09536	ns	ns	ns	ns	ns	ns	ns	ns	-2.63188	2.86162	0.00216982	0.0843251	3.49411	2.49402	9.35e-10	1.45e-06
mix_contig_09589	ns	ns	ns	ns	ns	ns	ns	ns	-1.56738	-0.88697	0.0172809	0.319503	2.48124	0.875242	4.41e-06	0.000586458
mix_contig_09595	ns	ns	ns	ns	ns	ns	ns	ns	-1.67899	1.29324	0.00492488	0.146828	2.02582	3.52006	5.7e-05	0.00419323
mix_contig_09666	0.589738	6.80567	5.35e-05	0.00865141	ns	ns	ns	ns	1.32775	6.39845	2.56e-10	1.27e-07	0.924188	5.67231	0.00138573	0.0446238
mix_contig_09677	ns	ns	ns	ns	ns	ns	ns	ns	ns	ns	ns	ns	2.21574	1.12696	5.72e-05	0.00420216
mix_contig_09681	ns	ns	ns	ns	ns	ns	ns	ns	ns	ns	ns	ns	2.73968	-0.735917	0.000140361	0.00821624
mix_contig_09742	ns	ns	ns	ns	ns	ns	ns	ns	ns	ns	ns	ns	-1.67039	7.12114	3.3e-05	0.00277834
mix_contig_09820	1.42265	0.570857	0.0265596	0.672939	ns	ns	ns	ns	-1.31791	-0.0387876	0.048841	0.541227	2.22098	2.61145	0.000123207	0.0074603
mix_contig_09823	ns	ns	ns	ns	ns	ns	ns	ns	ns	ns	ns	ns	2.15317	0.15613	2.95e-05	0.00252795
mix_contig_09838	-1.98237	2.55861	1.44e-06	0.00039619	-1.53435	3.72855	0.00482163	0.988429	-0.708821	5.08348	0.00320938	0.109672	-2.12483	4.87784	2.52e-08	1.29e-05
mix_contig_09849	ns	ns	ns	ns	ns	ns	ns	ns	-1.11429	2.57605	0.000531526	0.0307677	-2.11818	2.52694	1.53e-05	0.00151257
mix_contig_09861	ns	ns	ns	ns	ns	ns	ns	ns	ns	ns	ns	ns	-3.94689	-1.57344	7.98e-07	0.000169734
mix_contig_09867	ns	ns	ns	ns	-1.00727	2.35727	0.0169723	1	-0.725315	3.4893	0.00644616	0.175885	-1.69268	3.28929	1.12e-05	0.00118882
mix_contig_09877	-2.22282	-1.45933	0.0218719	0.625004	ns	ns	ns	ns	-1.34257	1.38135	0.00247754	0.0922329	-2.98587	1.15266	2.24e-08	1.18e-05
mix_contig_09957	ns	ns	ns	ns	-0.805791	4.19437	0.0176965	1	-0.635421	4.47547	0.0380758	0.482132	-2.33719	3.70099	2.44e-05	0.00216817
mix_contig_09980	1.21025	3.28327	3.75e-10	2.63e-07	0.80689	3.26429	0.0281235	1	2.18833	4.27257	1.02e-11	6.76e-09	1.18442	4.14276	0.00644737	0.132236
mix_contig_10017	-2.0705	0.904979	5.48e-06	0.00124993	-1.6783	1.68761	0.0144008	1	-0.627476	3.41177	0.0184401	0.332136	-2.02635	2.58322	8.23e-05	0.00550847
mix_contig_10046	ns	ns	ns	ns	ns	ns	ns	ns	-0.897276	-0.967976	0.041653	0.502778	-2.18614	-0.249993	3.29e-05	0.00277834
mix_contig_10053	ns	ns	ns	ns	ns	ns	ns	ns	-0.636748	2.13477	0.0362659	0.469185	-1.62433	2.02406	0.000143777	0.00836178
mix_contig_10067	ns	ns	ns	ns	ns	ns	ns	ns	ns	ns	ns	ns	-2.35236	2.3384	1.13e-05	0.00119199
mix_contig_10139	ns	ns	ns	ns	ns	ns	ns	ns	-1.14252	1.12988	0.0130047	0.269504	-2.7539	0.804189	3.98e-11	1.26e-07
mix_contig_10222	ns	ns	ns	ns	ns	ns	ns	ns	1.47775	4.27693	0.000407873	0.0250125	2.08034	4.09427	1.37e-06	0.000245065
mix_contig_10276	ns	ns	ns	ns	ns	ns	ns	ns	ns	ns	ns	ns	1.53047	7.4862	2.32e-06	0.000377979
mix_contig_10357	-2.24496	1.29106	8.01e-06	0.00171545	-1.5399	2.14628	0.00224183	0.691587	ns	ns	ns	ns	-2.01376	2.88089	7.59e-06	0.000883412
mix_contig_10435	0.653237	2.11162	0.0162734	0.523524	ns	ns	ns	ns	2.11974	1.76346	4.49e-06	0.000688587	2.72265	1.52894	4.34e-09	4.24e-06
mix_contig_10459	ns	ns	ns	ns	-0.808625	5.53631	0.00626966	1	ns	ns	ns	ns	-2.23241	4.66651	1.88e-07	5.7e-05
mix_contig_10466	ns	ns	ns	ns	ns	ns	ns	ns	ns	ns	ns	ns	-2.38948	0.034389	4.29e-06	0.00057673
mix_contig_10609	0.68626	5.44748	5.13e-05	0.00835754	0.86577	5.32851	0.00144394	0.586586	1.37418	2.89554	3.6e-06	0.000568221	1.18264	2.88895	0.0014339	0.0457971
mix_contig_10696	ns	ns	ns	ns	ns	ns	ns	ns	-1.74769	0.630555	0.019064	0.338452	1.86503	2.68306	0.000166138	0.00932706
mix_contig_10705	1.13931	2.74081	0.0131974	0.476078	ns	ns	ns	ns	-1.55088	1.21285	0.0136024	0.277138	2.19413	3.45253	7.55e-06	0.000882875
mix_contig_10713	1.15271	1.45304	0.0076102	0.341615	ns	ns	ns	ns	ns	ns	ns	ns	2.8893	3.86859	0.000164082	0.00923242
mix_contig_10718	ns	ns	ns	ns	ns	ns	ns	ns	-1.54481	0.629078	0.00490558	0.146428	2.10833	2.6284	2.16e-05	0.00197915
mix_contig_10723	ns	ns	ns	ns	ns	ns	ns	ns	-2.58636	-0.473159	1.56e-05	0.00191606	2.32184	1.5135	2.35e-05	0.00210602
mix_contig_10740	0.579826	3.07596	0.008008	0.351677	ns	ns	ns	ns	1.11276	4.36267	2.6e-05	0.00292906	0.867009	4.50584	0.0141668	0.225033
mix_contig_10743	ns	ns	ns	ns	ns	ns	ns	ns	-3.03899	-1.65965	0.000139366	0.0110332	2.32473	-0.96215	0.000155923	0.0088121
mix_contig_10750	0.675367	3.25365	0.000388502	0.04292	ns	ns	ns	ns	1.0806	3.40544	2.43e-05	0.00277485	1.12783	3.84413	0.00426849	0.0988475
mix_contig_10753	ns	ns	ns	ns	-0.869529	4.40544	0.0185761	1	-0.650252	4.12483	0.0412409	0.499853	-2.77131	3.13133	2.56e-07	7.23e-05
mix_contig_10755	0.532412	3.05852	0.0101628	0.403576	ns	ns	ns	ns	1.08109	4.44812	3.46e-05	0.0036607	1.0309	4.30141	0.00227785	0.062643
mix_contig_10765	ns	ns	ns	ns	ns	ns	ns	ns	-2.07293	0.496334	0.00191817	0.0775878	2.15978	2.69406	4.38e-05	0.0034375
mix_contig_10771	ns	ns	ns	ns	ns	ns	ns	ns	1.47408	2.70371	0.00744153	0.192246	1.88556	2.20666	0.000147484	0.00850565
mix_contig_10786	1.21564	0.506061	0.00223568	0.161533	ns	ns	ns	ns	3.01165	0.718469	7.55e-08	2.03e-05	3.2417	0.343016	3.71e-09	3.81e-06
mix_contig_10790	1.0973	1.06673	0.000187407	0.024281	ns	ns	ns	ns	1.58679	1.67514	1.21e-05	0.00155433	1.16701	1.44204	0.00815552	0.155954
mix_contig_10795	ns	ns	ns	ns	ns	ns	ns	ns	1.76103	1.53535	0.00442793	0.136445	1.96538	0.882299	3.72e-06	0.000522699
mix_contig_10798	ns	ns	ns	ns	ns	ns	ns	ns	-2.92665	-1.39825	0.000928277	0.0466556	2.0603	0.774457	0.000135274	0.00800152
mix_contig_10803	2.25096	-0.414232	2.73e-05	0.00474445	ns	ns	ns	ns	-1.61734	-2.07139	0.0493354	0.5436	2.48413	-0.19344	0.000425104	0.0190251
mix_contig_10847	ns	ns	ns	ns	ns	ns	ns	ns	-2.05864	0.695527	0.000170423	0.0128923	2.28822	2.70162	3.2e-06	0.000464805
mix_contig_10854	ns	ns	ns	ns	ns	ns	ns	ns	1.43604	1.04643	0.0233304	0.375888	2.05439	1.04907	5.32e-05	0.00399241
mix_contig_10888	1.37027	8.51631	2.18e-16	6.73e-13	0.662	7.9632	0.0335616	1	2.50426	9.74496	2.74e-17	1.64e-13	1.45142	8.96431	3.42e-05	0.00284817
mix_contig_10901	ns	ns	ns	ns	ns	ns	ns	ns	-1.73488	0.376392	0.00814896	0.203416	2.28884	2.37522	6.75e-06	0.000821252
mix_contig_10904	1.61776	-0.0944549	3.18e-05	0.00544928	ns	ns	ns	ns	2.12271	0.137414	9.39e-07	0.000185362	1.78331	0.221294	0.000155564	0.00881163
mix_contig_10907	1.76339	0.350456	4.46e-07	0.0001453	ns	ns	ns	ns	2.69987	0.663157	5.16e-07	0.000110632	2.35002	0.165003	3.17e-06	0.000464805
mix_contig_10922	ns	ns	ns	ns	ns	ns	ns	ns	1.72485	2.59211	1.48e-08	4.7e-06	ns	ns	ns	ns
mix_contig_10932	ns	ns	ns	ns	ns	ns	ns	ns	1.20767	1.32887	0.00294922	0.103714	1.78589	0.735177	0.000144561	0.00836556
mix_contig_11002	ns	ns	ns	ns	-0.864563	5.22605	0.00488112	0.988429	ns	ns	ns	ns	-2.25031	3.6156	2.2e-05	0.0020015
mix_contig_11136	ns	ns	ns	ns	ns	ns	ns	ns	-1.1905	-0.213808	0.0261773	0.39935	-2.24556	-0.0553061	5.82e-07	0.000134786
mix_contig_11262	-0.600773	7.09883	0.0469212	0.873689	-0.784357	7.78626	0.0413713	1	-0.696209	8.24249	0.000849968	0.0438019	-1.66784	8.24266	6.56e-09	5.74e-06
mix_contig_11274	ns	ns	ns	ns	ns	ns	ns	ns	-2.48559	-1.39725	3.25e-05	0.00352713	ns	ns	ns	ns
mix_contig_11288	ns	ns	ns	ns	ns	ns	ns	ns	-1.46228	3.35973	0.00475702	0.143463	1.58484	5.54368	6.82e-06	0.000826607
mix_contig_11315	ns	ns	ns	ns	-0.843656	5.84149	0.00404856	0.90582	ns	ns	ns	ns	-2.28481	5.22366	1.63e-07	5.12e-05
mix_contig_11343	ns	ns	ns	ns	ns	ns	ns	ns	-0.763522	0.400532	0.0369173	0.473041	-2.85915	0.321721	3.43e-07	9.07e-05
mix_contig_11382	-1.13732	0.245218	0.00907874	0.376958	ns	ns	ns	ns	ns	ns	ns	ns	-1.46421	2.18696	0.000109834	0.00684789
mix_contig_11482	ns	ns	ns	ns	ns	ns	ns	ns	ns	ns	ns	ns	1.48125	8.21339	5.24e-06	0.000675417
mix_contig_11485	ns	ns	ns	ns	ns	ns	ns	ns	1.27085	2.96387	2.12e-05	0.00248126	0.749498	2.83357	0.0410641	0.43104
mix_contig_11574	ns	ns	ns	ns	ns	ns	ns	ns	ns	ns	ns	ns	-2.7347	-0.133829	1e-05	0.00109273
mix_contig_11631	0.954883	3.94218	1.75e-07	6.66e-05	ns	ns	ns	ns	1.46554	4.01563	4.27e-07	9.41e-05	1.58309	3.32981	0.000168288	0.0093958
mix_contig_11645	ns	ns	ns	ns	ns	ns	ns	ns	-1.8774	-0.903031	5.82e-05	0.00571853	ns	ns	ns	ns
mix_CSPL1	ns	ns	ns	ns	-0.921091	5.09726	0.00606168	1	ns	ns	ns	ns	-1.98095	4.56352	1.13e-05	0.00119199
mix_CSPL2	ns	ns	ns	ns	ns	ns	ns	ns	-0.731246	4.19589	0.02039	0.349016	-2.62002	3.11278	1.86e-08	1.08e-05
mix_CTHT_0039120.1.2	ns	ns	ns	ns	ns	ns	ns	ns	ns	ns	ns	ns	-4.40934	-1.94202	2.56e-06	0.000406608
mix_CTR3	-0.907765	4.33137	0.014409	0.493319	-0.946382	4.53861	0.0478867	1	-1.26073	5.35378	0.00439916	0.135981	-2.88285	5.72753	1.1e-08	7.48e-06
mix_CTR6	ns	ns	ns	ns	ns	ns	ns	ns	2.08847	-0.618896	3.16e-05	0.00345412	ns	ns	ns	ns
mix_DICSQDRAFT_106213	ns	ns	ns	ns	ns	ns	ns	ns	ns	ns	ns	ns	-2.36716	-0.195933	4.48e-06	0.000593275
mix_DICSQDRAFT_135488	-1.31774	0.15859	0.017011	0.537286	ns	ns	ns	ns	ns	ns	ns	ns	-2.28746	3.13192	7.94e-06	0.000910115
mix_DICSQDRAFT_57415	ns	ns	ns	ns	ns	ns	ns	ns	-0.673442	5.11884	0.0494779	0.544565	-2.08781	6.09543	4.39e-06	0.000584238
mix_DRL43	ns	ns	ns	ns	ns	ns	ns	ns	-0.939076	5.3201	0.000135905	0.0108462	-1.42869	5.21175	1.55e-07	4.96e-05
mix_FOMMEDRAFT_104051.1.2	-2.33781	0.286593	7.66e-09	3.79e-06	-2.16753	2.08341	0.00588903	1	-1.16905	3.8117	0.000765346	0.0405593	-2.77918	4.33086	8.05e-12	3.4e-08
mix_FOMMEDRAFT_104051.2.2	-2.54077	0.918965	5.53e-15	1.3e-11	-2.04624	2.75757	0.00284127	0.787059	-1.15794	4.42983	0.000317789	0.0208634	-2.84784	5.00639	2.31e-12	1.47e-08
mix_FOMMEDRAFT_121924	ns	ns	ns	ns	ns	ns	ns	ns	-0.823697	2.58725	0.0226206	0.36958	-2.13863	3.58671	7.34e-06	0.000868205
mix_FOMMEDRAFT_130452	ns	ns	ns	ns	-1.40441	0.84971	0.0332726	1	-1.2479	2.0301	0.000142418	0.0111661	-2.79404	2.85601	6.78e-08	2.82e-05
mix_FOMMEDRAFT_147656	-1.4474	-0.544192	0.0150175	0.503976	ns	ns	ns	ns	-1.08926	1.47711	0.000588615	0.0331054	-2.6497	2.34115	5.14e-06	0.000664865
mix_FTR2.1.2	ns	ns	ns	ns	ns	ns	ns	ns	ns	ns	ns	ns	-3.4208	-0.897231	0.000153282	0.00872109
mix_G3P.2.3	ns	ns	ns	ns	ns	ns	ns	ns	1.48073	4.34618	0.000985384	0.0487968	2.10433	4.17585	6.62e-07	0.000149948
mix_GERA	ns	ns	ns	ns	ns	ns	ns	ns	ns	ns	ns	ns	1.76122	1.98319	0.000110847	0.00688565
mix_GLNA2.1.7	0.836831	4.47493	1.4e-05	0.00275035	ns	ns	ns	ns	1.40193	3.26414	1.33e-06	0.00024757	ns	ns	ns	ns
mix_GLNA2.2.7	0.690427	5.02789	1.5e-05	0.00291666	0.589012	4.88053	0.030517	1	1.25975	5.8334	2.69e-07	6.16e-05	0.625369	5.77153	0.0335166	0.381479
mix_GLNA2.3.7	0.692951	7.04108	6.07e-06	0.00135293	0.605758	6.90964	0.0123235	1	1.30151	8.16134	5.2e-08	1.47e-05	0.597184	8.0782	0.0364188	0.40093
mix_GLNA2.4.7	0.717401	5.92062	2.67e-06	0.000668036	0.612688	5.76708	0.0194769	1	1.19524	5.60551	9.97e-07	0.00019431	ns	ns	ns	ns
mix_GLNA2.5.7	0.690094	7.46035	2.87e-06	0.000707252	0.573858	7.27606	0.0130274	1	1.17364	8.20809	5.05e-07	0.000109215	0.564549	8.09775	0.0447367	0.454632
mix_GLNA2.6.7	0.784228	7.13553	1.68e-07	6.43e-05	0.638424	6.95527	0.00865469	1	1.16408	7.86558	6.28e-07	0.000129053	ns	ns	ns	ns
mix_GLNA2.7.7	0.742702	8.45689	4.89e-07	0.00015803	0.614038	8.33	0.00883139	1	1.25575	8.99674	1.28e-07	3.21e-05	0.581243	8.89712	0.0388808	0.4174
mix_GLOTRDRAFT_133317	ns	ns	ns	ns	-2.30892	-1.03319	0.00716743	1	ns	ns	ns	ns	-1.97566	1.43795	5.04e-05	0.00384627
mix_GLOTRDRAFT_135994	ns	ns	ns	ns	ns	ns	ns	ns	-0.91695	3.93431	0.00339973	0.114131	-2.80945	4.59772	1.16e-11	4.2e-08
mix_GLOTRDRAFT_138335	ns	ns	ns	ns	ns	ns	ns	ns	-0.876667	1.94907	0.0184147	0.332016	-2.41395	2.75095	5e-05	0.00382549
mix_GLOTRDRAFT_37667	-1.28711	-0.182223	0.00646946	0.320444	-1.67938	1.33192	0.0216028	1	-1.11881	2.21353	0.00221189	0.0852986	-2.47622	3.31806	6.25e-06	0.000777801
mix_GRIP28	0.675932	8.25112	7.22e-06	0.0015537	0.482874	8.05301	0.0262451	1	1.35226	8.84607	8.1e-10	3.62e-07	1.17848	8.54088	4.22e-05	0.00333927
mix_H4.3.14	ns	ns	ns	ns	ns	ns	ns	ns	ns	ns	ns	ns	-4.36822	0.928957	1.49e-08	9.13e-06
mix_HETIRDRAFT_146276	ns	ns	ns	ns	ns	ns	ns	ns	ns	ns	ns	ns	-2.16745	2.31752	1.48e-05	0.00147327
mix_HETIRDRAFT_235382	ns	ns	ns	ns	-3.05054	-3.20772	0.0372754	1	ns	ns	ns	ns	-2.62224	-0.917107	0.000120985	0.00737107
mix_HETIRDRAFT_314720	ns	ns	ns	ns	ns	ns	ns	ns	ns	ns	ns	ns	-3.18746	-0.318665	8.98e-05	0.00588319
mix_HETIRDRAFT_319093	-2.39942	0.139955	3.02e-06	0.000739374	ns	ns	ns	ns	-0.877347	3.29171	0.00527372	0.153804	-2.86103	4.18023	1.86e-09	2.36e-06
mix_HETIRDRAFT_474137	-0.993137	-0.900381	0.038128	0.798068	-1.67111	0.611415	0.0174771	1	-1.20403	1.62103	0.000786795	0.0413861	-2.64496	2.54185	6.03e-07	0.000139054
mix_HETIRDRAFT_48054	ns	ns	ns	ns	ns	ns	ns	ns	-1.0906	-0.589058	0.0098442	0.228841	-3.13188	-0.198515	4.07e-08	1.97e-05
mix_HETIRDRAFT_52983.2.2	ns	ns	ns	ns	ns	ns	ns	ns	ns	ns	ns	ns	-2.00357	1.12703	9.44e-05	0.00607498
mix_HETIRDRAFT_65752	ns	ns	ns	ns	-1.94772	-0.320817	0.0105338	1	ns	ns	ns	ns	-2.32459	0.853819	1.66e-05	0.00161529
mix_HSP71.2.2	ns	ns	ns	ns	ns	ns	ns	ns	ns	ns	ns	ns	-4.39461	1.20962	5.88e-08	2.51e-05
mix_HSP85	ns	ns	ns	ns	ns	ns	ns	ns	ns	ns	ns	ns	-3.0252	0.811846	0.000178319	0.00979996
mix_HYD2.1.4	ns	ns	ns	ns	ns	ns	ns	ns	0.478384	5.32024	0.0240559	0.381541	1.15727	5.55841	0.000128783	0.00769832
mix_IFRL3.1.5	0.896967	5.52727	5.32e-06	0.00121925	ns	ns	ns	ns	1.44663	7.95872	1.07e-09	4.61e-07	0.825927	7.56797	0.00385648	0.0916294
mix_IFRL3.2.5	0.704055	3.50736	0.00143654	0.116365	ns	ns	ns	ns	1.44698	6.39312	2.57e-09	9.94e-07	0.718297	5.9311	0.0159196	0.242426
mix_IFRL3.3.5	0.750323	7.05038	1.9e-05	0.00357687	ns	ns	ns	ns	1.36437	9.01449	4.14e-09	1.54e-06	0.843904	8.6839	0.00250677	0.0670996
mix_IFRL3.4.5	0.769295	3.45012	0.000255753	0.030798	ns	ns	ns	ns	1.353	6.15141	1.53e-08	4.82e-06	0.744364	5.76876	0.00859689	0.161773
mix_IFRL3.5.5	0.879429	3.87223	2.22e-05	0.00404687	ns	ns	ns	ns	1.45758	6.07085	2.8e-09	1.08e-06	0.863797	5.77377	0.0027218	0.0709835
mix_IFRL4	ns	ns	ns	ns	ns	ns	ns	ns	ns	ns	ns	ns	-1.64746	5.50919	7.16e-06	0.000850855
mix_IscW_ISCW024385.1.5	ns	ns	ns	ns	ns	ns	ns	ns	-1.36286	3.27622	0.00102259	0.050118	1.74011	5.10194	0.000100838	0.00638903
mix_IscW_ISCW024385.2.5	ns	ns	ns	ns	ns	ns	ns	ns	-1.80081	-1.64444	0.0150684	0.295451	2.0383	0.163068	1.99e-05	0.00186331
mix_IscW_ISCW024385.3.5	0.9046	0.515218	0.0407656	0.820141	ns	ns	ns	ns	-1.48311	-0.211954	0.0253177	0.391475	2.09477	1.51541	5.83e-05	0.00423932
mix_IscW_ISCW024385.4.5	ns	ns	ns	ns	ns	ns	ns	ns	-1.45275	1.97963	0.00755465	0.193955	1.80712	3.94153	3.84e-05	0.00308951
mix_L484_001387	ns	ns	ns	ns	ns	ns	ns	ns	-0.731802	4.00853	0.00266436	0.0970013	-1.69688	3.74475	1.48e-05	0.00147327
mix_L484_019032	ns	ns	ns	ns	ns	ns	ns	ns	ns	ns	ns	ns	-1.76235	-0.160917	0.000169734	0.00945576
mix_L484_020015	2.93928	3.76982	6.13e-06	0.00136	ns	ns	ns	ns	-1.4831	1.22146	0.0299204	0.428207	2.1916	3.24692	8.65e-06	0.000970872
mix_L484_026621	-0.61087	2.91218	0.00940346	0.384951	ns	ns	ns	ns	-0.820617	4.27528	0.00336211	0.113174	-1.44815	4.52417	7.55e-06	0.000882875
mix_LACBIDRAFT_297089	ns	ns	ns	ns	-1.31007	0.253974	0.0180753	1	-0.769173	1.85948	0.0454553	0.524055	-2.38705	2.97397	1.96e-05	0.0018492
mix_LAR2.2.2	ns	ns	ns	ns	ns	ns	ns	ns	ns	ns	ns	ns	-1.87294	4.94131	9.26e-06	0.00102402
mix_LOC100232862.1.4	ns	ns	ns	ns	ns	ns	ns	ns	1.80186	2.88545	3.78e-07	8.48e-05	ns	ns	ns	ns
mix_LOC100232862.4.4	ns	ns	ns	ns	ns	ns	ns	ns	1.94675	3.17709	2.07e-09	8.29e-07	ns	ns	ns	ns
mix_LOC100232948.2.2	ns	ns	ns	ns	ns	ns	ns	ns	-1.4826	-0.430133	0.000120498	0.00997738	ns	ns	ns	ns
mix_LOC100233040	ns	ns	ns	ns	ns	ns	ns	ns	ns	ns	ns	ns	-2.25399	3.11068	9.55e-07	0.000196185
mix_LOC100233103.1.3	0.573934	6.39019	0.000297512	0.0346465	ns	ns	ns	ns	1.32355	8.32173	8.38e-10	3.71e-07	0.932044	8.0015	0.00216188	0.0601852
mix_LOC100233103.2.3	0.570245	3.51813	0.00297782	0.195171	ns	ns	ns	ns	1.40013	5.73599	8.49e-11	4.68e-08	0.960311	5.48154	0.00386228	0.0916812
mix_LOC100233103.3.3	0.547761	4.53866	0.0020857	0.154071	ns	ns	ns	ns	1.4961	6.41123	7.06e-13	6.86e-10	0.966864	6.14594	0.00201561	0.0574472
mix_LOC100233117.1.2	ns	ns	ns	ns	ns	ns	ns	ns	1.51055	5.47449	0.0132571	0.27223	2.28369	5.05005	1.95e-08	1.09e-05
mix_LOC100233117.2.2	ns	ns	ns	ns	ns	ns	ns	ns	1.41746	5.58041	0.00378214	0.122969	2.33636	5.05815	6.47e-09	5.74e-06
mix_LOC100240836	ns	ns	ns	ns	-0.801811	5.47782	0.0210442	1	ns	ns	ns	ns	-1.52685	5.73389	1.02e-07	3.61e-05
mix_LOC100240894	ns	ns	ns	ns	ns	ns	ns	ns	-1.14786	4.86258	0.0167269	0.313945	-2.33858	5.30693	1e-06	0.000198779
mix_LOC100240926.1.2	-1.01351	0.605706	0.00647641	0.320444	ns	ns	ns	ns	-3.48109	0.375378	3.87e-06	0.000606303	-2.80611	2.45655	0.000124989	0.00752131
mix_LOC100240970.1.2	-0.937271	0.908685	0.00419014	0.239991	-0.924843	1.39165	0.0472437	1	ns	ns	ns	ns	-2.06426	1.49422	2.2e-05	0.0020015
mix_LOC100241081	ns	ns	ns	ns	ns	ns	ns	ns	1.03076	4.32901	5.16e-05	0.00513802	ns	ns	ns	ns
mix_LOC100241136.1.2	0.578004	5.18995	0.00139771	0.113591	ns	ns	ns	ns	1.87786	5.38678	2.63e-07	6.09e-05	1.1914	5.01485	0.000286497	0.0141302
mix_LOC100241156.1.2	ns	ns	ns	ns	ns	ns	ns	ns	0.717345	4.45978	0.00251162	0.0930124	1.27553	4.68794	9.73e-05	0.00622934
mix_LOC100241156.2.2	ns	ns	ns	ns	ns	ns	ns	ns	0.827406	8.1937	0.000104416	0.00885926	1.33187	8.50952	4.8e-06	0.00062941
mix_LOC100241177	0.803592	4.67934	3.08e-05	0.0053056	ns	ns	ns	ns	1.49824	5.08572	1.17e-05	0.00151289	ns	ns	ns	ns
mix_LOC100241221.1.5	0.948945	3.40305	2.87e-07	0.000101563	ns	ns	ns	ns	1.47321	4.85698	8.66e-09	2.94e-06	0.863481	4.59453	0.00870672	0.163355
mix_LOC100241221.3.5	0.836447	1.62111	0.000244891	0.0296342	ns	ns	ns	ns	1.02065	3.45932	0.000119314	0.00990283	ns	ns	ns	ns
mix_LOC100241221.5.5	0.91212	4.88597	9.12e-08	3.67e-05	ns	ns	ns	ns	1.56454	5.20238	1.7e-09	6.92e-07	0.855631	4.98016	0.00664668	0.134876
mix_LOC100241340	1.30569	8.8263	2.49e-10	1.84e-07	0.951878	8.82606	0.00096264	0.480853	2.24981	10.2226	8.12e-16	2.23e-12	0.93439	10.0673	0.0209834	0.286135
mix_LOC100241372	0.407869	6.84134	0.0079092	0.349821	0.655678	7.27037	0.00538352	1	0.941969	6.75136	0.000340322	0.0219284	1.40631	7.65636	2.48e-06	0.00039622
mix_LOC100241383	ns	ns	ns	ns	-0.749841	3.98073	0.0429481	1	ns	ns	ns	ns	-1.85046	2.95883	8.33e-05	0.00555639
mix_LOC100241405.1.2	ns	ns	ns	ns	ns	ns	ns	ns	ns	ns	ns	ns	-1.29531	4.84513	7.75e-05	0.00524611
mix_LOC100241455.2.3	0.751859	4.00334	6.43e-05	0.0101995	ns	ns	ns	ns	1.20814	4.09937	6.75e-07	0.000137737	0.643913	3.85363	0.0441263	0.450504
mix_LOC100241482	ns	ns	ns	ns	ns	ns	ns	ns	-2.03227	-1.26604	0.0047476	0.143429	-3.12044	0.829779	3.97e-06	0.000544988
mix_LOC100241639.1.6	-1.24237	0.357853	0.00174486	0.133064	ns	ns	ns	ns	-1.34135	-0.0170437	0.000738478	0.0395158	-1.73492	0.239047	4.09e-05	0.00326323
mix_LOC100241639.2.6	-1.28349	0.529315	0.000163273	0.0220789	ns	ns	ns	ns	-1.70127	0.931286	1.98e-06	0.000343384	-1.36754	1.41852	0.000335826	0.015825
mix_LOC100241639.3.6	-1.14384	1.18343	0.000542106	0.0546463	ns	ns	ns	ns	-1.76857	1.62987	8.47e-09	2.9e-06	-1.58289	2.00901	2.64e-05	0.0023091
mix_LOC100241639.5.6	ns	ns	ns	ns	ns	ns	ns	ns	-1.94357	-0.857786	1.62e-05	0.00196955	-1.35278	-0.605138	0.007141	0.142178
mix_LOC100241641	0.88787	2.37415	0.00050319	0.0515618	ns	ns	ns	ns	1.96299	4.20185	7.74e-13	7.38e-10	ns	ns	ns	ns
mix_LOC100241686.1.2	0.795764	4.99129	0.000619049	0.0610462	ns	ns	ns	ns	1.12738	5.52166	3.3e-05	0.00355533	ns	ns	ns	ns
mix_LOC100241707	-2.86443	2.80415	1.87e-11	1.73e-08	-2.09362	4.39025	0.00378175	0.865267	-1.34776	4.79337	0.000299003	0.0200482	-3.19314	4.41278	1.39e-06	0.000248693
mix_LOC100241717	0.911854	8.95037	1.34e-09	8.39e-07	0.504391	8.71309	0.034543	1	1.84652	9.00069	5.36e-12	3.74e-09	1.04038	8.58515	0.000268036	0.0133757
mix_LOC100241727	0.670526	7.57626	4.18e-05	0.00691825	ns	ns	ns	ns	1.30873	7.78952	4.29e-06	0.000661618	0.875145	7.27756	0.00090043	0.0331143
mix_LOC100241750.1.2	1.08944	3.54307	5.27e-09	2.77e-06	0.916345	3.35793	0.0304931	1	1.76823	4.01286	7.79e-10	3.54e-07	ns	ns	ns	ns
mix_LOC100241750.2.2	0.927485	1.14607	0.000204632	0.0259369	0.928563	1.06972	0.0361851	1	1.67596	2.00161	1.24e-06	0.000232788	ns	ns	ns	ns
mix_LOC100241839.2.2	-0.796813	3.93449	0.00102104	0.0893926	ns	ns	ns	ns	-1.47664	4.79038	7.24e-08	1.96e-05	-0.834009	4.54552	0.0312067	0.365008
mix_LOC100241912	0.601557	5.27992	0.000811521	0.0757823	ns	ns	ns	ns	1.72623	4.71744	4.87e-08	1.39e-05	ns	ns	ns	ns
mix_LOC100241930	0.531586	4.99001	0.00670847	0.320444	ns	ns	ns	ns	1.10996	5.36122	1.2e-05	0.00153447	ns	ns	ns	ns
mix_LOC100242144	-2.0104	5.71867	5.03e-10	3.39e-07	-1.082	6.62587	0.00748917	1	ns	ns	ns	ns	-1.31512	7.37696	0.000123331	0.0074603
mix_LOC100242241	ns	ns	ns	ns	ns	ns	ns	ns	1.80836	6.07577	2.09e-12	1.54e-09	1.09547	5.0865	0.000228648	0.0118409
mix_LOC100242299	0.837122	-0.779911	0.0483701	0.887645	ns	ns	ns	ns	ns	ns	ns	ns	-2.04278	1.56045	4.24e-05	0.00335225
mix_LOC100242339	0.73096	4.13081	2.55e-05	0.00449582	ns	ns	ns	ns	1.28337	3.69171	2.17e-06	0.000367165	1.1728	3.4848	0.00326155	0.0809506
mix_LOC100242418.1.4	1.35195	8.47994	6.46e-15	1.45e-11	0.837119	7.36517	0.00154357	0.594471	2.42528	9.75154	2.91e-18	3.24e-14	1.80766	8.863	7.97e-08	3.09e-05
mix_LOC100242418.2.4	1.40836	5.72532	7.57e-15	1.63e-11	0.853564	4.67062	0.00765331	1	2.48557	7.09837	2.77e-17	1.64e-13	1.8263	6.24335	8.55e-08	3.24e-05
mix_LOC100242418.4.4	1.40935	5.70538	1.6e-14	3.31e-11	0.783459	4.62836	0.0182886	1	2.4451	6.99064	1.64e-17	1.35e-13	1.82065	6.11885	1.63e-07	5.12e-05
mix_LOC100242473.1.2	ns	ns	ns	ns	ns	ns	ns	ns	ns	ns	ns	ns	-3.365	0.754418	5.42e-05	0.00405433
mix_LOC100242473.2.2	ns	ns	ns	ns	ns	ns	ns	ns	ns	ns	ns	ns	-4.51299	-1.13328	4.83e-07	0.000116134
mix_LOC100242527.2.4	ns	ns	ns	ns	ns	ns	ns	ns	ns	ns	ns	ns	-1.37451	5.40333	7.61e-05	0.00516976
mix_LOC100242527.4.4	ns	ns	ns	ns	ns	ns	ns	ns	ns	ns	ns	ns	-1.35427	7.20044	7.86e-05	0.00531226
mix_LOC100242570.2.4	0.97155	1.7423	2.11e-05	0.00392482	1.18339	2.14044	0.0117415	1	1.36277	3.39105	8.37e-05	0.00751412	1.30325	3.80139	0.00513599	0.112595
mix_LOC100242570.3.4	0.807295	1.2009	0.000924312	0.0840893	1.15899	1.65301	0.0224254	1	1.2706	2.97487	8.35e-05	0.00751412	1.33207	3.31939	0.00190152	0.0554263
mix_LOC100242570.4.4	ns	ns	ns	ns	1.05414	0.415012	0.0163631	1	1.41016	2.03252	2.51e-05	0.00284952	1.41873	2.48907	0.00202168	0.0575447
mix_LOC100242625	0.579985	5.69293	0.00100271	0.0884623	ns	ns	ns	ns	1.30669	6.66768	2.71e-06	0.000445743	0.718051	6.62841	0.00881951	0.164437
mix_LOC100242632.1.7	-1.9381	3.19851	6.74e-07	0.000207216	-1.22861	3.85519	0.00875018	1	-0.810174	4.99227	0.000842216	0.043516	-1.86767	4.86023	1.04e-05	0.00111983
mix_LOC100242632.2.7	-2.40443	3.01322	5.75e-09	2.98e-06	-1.4563	3.87865	0.00510061	1	-0.996742	5.06955	8.7e-05	0.00777185	-2.14856	4.85104	2.89e-06	0.000438125
mix_LOC100242632.3.7	-1.89781	4.10394	8.6e-08	3.52e-05	-1.13426	4.65482	0.0115187	1	-0.872035	5.87939	9.84e-05	0.00846327	-1.84707	5.69636	8.01e-06	0.000916142
mix_LOC100242632.4.7	-1.88268	3.51547	2.78e-06	0.000691967	-1.12337	4.25426	0.019603	1	-0.809029	4.81199	0.000908033	0.0462891	-1.98306	4.59871	3.34e-07	8.89e-05
mix_LOC100242632.5.7	-2.16959	3.57619	2.29e-07	8.57e-05	-1.16763	4.29841	0.00941933	1	-0.92601	6.25803	0.000121692	0.0100411	-2.1188	6.08754	2.9e-06	0.000438125
mix_LOC100242632.6.7	-2.01401	4.01327	1.24e-06	0.000351443	-1.24827	4.6627	0.00609743	1	-0.715465	4.90361	0.00311858	0.107834	-1.9425	4.72555	8.11e-06	0.000922563
mix_LOC100242632.7.7	-2.10793	3.65032	2.89e-07	0.000101563	-1.26652	4.32237	0.00563711	1	-0.872894	5.77514	0.00030109	0.0200794	-2.00592	5.60721	9.5e-06	0.00104169
mix_LOC100242686	-0.63136	5.83747	0.0194227	0.582599	-0.682295	6.56818	0.0319719	1	-0.595032	6.90909	0.00332338	0.112175	-1.30045	7.03869	1.55e-05	0.00152453
mix_LOC100242694	ns	ns	ns	ns	ns	ns	ns	ns	ns	ns	ns	ns	-1.93946	4.34203	7.55e-06	0.000882875
mix_LOC100242729.1.2	-1.00451	1.73668	0.0158875	0.517999	-1.12285	2.76031	0.044035	1	ns	ns	ns	ns	-1.79738	3.33623	2.85e-05	0.00245822
mix_LOC100242729.2.2	-1.34595	-0.433805	0.00616359	0.310963	-1.16864	0.344009	0.0392915	1	ns	ns	ns	ns	-1.85931	1.2881	0.000116781	0.00719265
mix_LOC100242750	ns	ns	ns	ns	-0.661345	5.58165	0.0261598	1	-0.85149	5.83537	0.00519725	0.152562	-1.67302	6.26846	9.17e-08	3.3e-05
mix_LOC100242761	ns	ns	ns	ns	-0.736509	5.38902	0.00552504	1	ns	ns	ns	ns	-2.02037	4.00816	7.52e-05	0.00513592
mix_LOC100242772	-1.23487	2.62278	6.87e-05	0.0107634	-1.2261	2.63397	0.0402791	1	-2.04623	3.28673	0.00137836	0.0616406	-2.98145	3.34324	1.07e-06	0.000207239
mix_LOC100242786	0.603501	10.426	4.08e-05	0.00679958	ns	ns	ns	ns	1.15533	10.7544	1.46e-07	3.61e-05	ns	ns	ns	ns
mix_LOC100242842	ns	ns	ns	ns	-0.641204	4.06241	0.0471367	1	-0.599026	4.41113	0.014944	0.294189	-1.71385	3.49733	0.000143836	0.00836178
mix_LOC100242845.1.4	ns	ns	ns	ns	ns	ns	ns	ns	1.15816	8.77365	4.4e-06	0.00067772	1.25706	8.3916	0.000201695	0.0107186
mix_LOC100242845.2.4	ns	ns	ns	ns	ns	ns	ns	ns	1.0153	6.10647	6.76e-05	0.00638575	1.13308	5.69198	0.000315365	0.0150707
mix_LOC100242845.3.4	ns	ns	ns	ns	ns	ns	ns	ns	1.19644	4.80961	8.35e-05	0.00751412	1.27778	4.34195	0.000536016	0.022445
mix_LOC100242845.4.4	ns	ns	ns	ns	ns	ns	ns	ns	1.10283	5.50929	6.16e-05	0.00594233	1.2596	5.02263	0.000470447	0.0205117
mix_LOC100242889.1.2	1.40901	4.57341	1.32e-18	9.18e-15	ns	ns	ns	ns	2.62637	5.25822	1.34e-12	1.07e-09	ns	ns	ns	ns
mix_LOC100242889.2.2	1.25191	3.95322	2.98e-12	3.21e-09	ns	ns	ns	ns	2.43287	4.6191	1.86e-11	1.18e-08	ns	ns	ns	ns
mix_LOC100242967.1.2	0.567746	2.62338	0.00562862	0.294479	ns	ns	ns	ns	1.56882	3.45442	5.3e-07	0.000112221	ns	ns	ns	ns
mix_LOC100243028	ns	ns	ns	ns	ns	ns	ns	ns	1.23704	5.46588	0.0017939	0.0739498	1.68852	4.77671	3.41e-05	0.00284412
mix_LOC100243061.2.5	ns	ns	ns	ns	ns	ns	ns	ns	ns	ns	ns	ns	-2.26622	-0.625159	7.06e-05	0.00491733
mix_LOC100243093	ns	ns	ns	ns	ns	ns	ns	ns	ns	ns	ns	ns	-1.98357	4.00664	7.75e-05	0.00524611
mix_LOC100243126	1.32818	3.43709	2.47e-06	0.000627657	ns	ns	ns	ns	2.38117	4.5338	3.9e-08	1.14e-05	ns	ns	ns	ns
mix_LOC100243145.1.2	0.775442	2.73822	0.000495694	0.0515351	ns	ns	ns	ns	1.10994	5.67873	7.61e-05	0.00699274	0.666008	5.37053	0.0299386	0.356205
mix_LOC100243154.1.3	ns	ns	ns	ns	ns	ns	ns	ns	1.38912	5.5723	1.35e-08	4.32e-06	0.927541	4.91602	0.0013514	0.0439365
mix_LOC100243154.2.3	ns	ns	ns	ns	ns	ns	ns	ns	1.37559	4.65996	4.29e-08	1.25e-05	1.00296	3.81989	0.0021579	0.0601073
mix_LOC100243154.3.3	ns	ns	ns	ns	ns	ns	ns	ns	1.17523	2.8712	8.37e-05	0.00751412	ns	ns	ns	ns
mix_LOC100243187	0.767873	1.40064	0.025641	0.662785	ns	ns	ns	ns	2.55592	3.4427	1.04e-15	2.36e-12	ns	ns	ns	ns
mix_LOC100243236	ns	ns	ns	ns	-0.762811	6.56299	0.0125364	1	ns	ns	ns	ns	-2.13056	5.93118	1.34e-07	4.43e-05
mix_LOC100243247	1.21742	5.88909	5.06e-10	3.39e-07	0.707404	6.26445	0.029618	1	1.1444	6.1396	6.02e-05	0.00583594	0.929889	6.78558	0.0203304	0.280877
mix_LOC100243271	ns	ns	ns	ns	ns	ns	ns	ns	1.15977	6.08729	4.65e-06	0.000706628	0.934259	5.5477	0.00310408	0.0782202
mix_LOC100243281	-1.16404	-0.20582	0.00848534	0.363921	ns	ns	ns	ns	-1.53276	2.02911	7.02e-06	0.000990671	-1.36967	2.30482	0.00111971	0.0383766
mix_LOC100243321	ns	ns	ns	ns	ns	ns	ns	ns	ns	ns	ns	ns	-5.70443	-0.381194	2.19e-14	2.22e-10
mix_LOC100243361	0.484072	5.86296	0.00154192	0.121713	ns	ns	ns	ns	1.26916	6.2404	5.43e-06	0.000793421	0.592933	5.90971	0.0318844	0.369455
mix_LOC100243444.2.3	ns	ns	ns	ns	ns	ns	ns	ns	ns	ns	ns	ns	-1.16347	5.30698	7.41e-05	0.0050809
mix_LOC100243580.2.3	ns	ns	ns	ns	ns	ns	ns	ns	-1.31146	0.701039	0.000105245	0.00891433	ns	ns	ns	ns
mix_LOC100243603.2.2	-0.976014	4.82728	0.00821444	0.356942	-1.39527	5.24526	1.1e-05	0.0424508	ns	ns	ns	ns	-1.64491	4.55735	2.89e-05	0.00248465
mix_LOC100243648	ns	ns	ns	ns	ns	ns	ns	ns	1.30179	4.91455	0.000764903	0.0405593	2.39393	5.16446	5.08e-08	2.28e-05
mix_LOC100243661	ns	ns	ns	ns	-0.809427	4.83263	0.0166909	1	-0.580384	5.87868	0.0200112	0.345675	-2.28302	5.70382	1.19e-08	7.76e-06
mix_LOC100243697	ns	ns	ns	ns	ns	ns	ns	ns	ns	ns	ns	ns	-4.73399	1.39645	1.67e-14	2.12e-10
mix_LOC100243726.2.2	ns	ns	ns	ns	-0.649059	4.33117	0.0340027	1	ns	ns	ns	ns	-1.46822	5.2013	1.9e-06	0.000318809
mix_LOC100243730.1.5	ns	ns	ns	ns	ns	ns	ns	ns	-1.65748	2.42797	5.23e-07	0.000111758	-2.22504	3.11836	3.75e-07	9.75e-05
mix_LOC100243730.2.5	ns	ns	ns	ns	ns	ns	ns	ns	-1.67313	0.466277	1.01e-06	0.000196294	-2.5375	1.13289	7.76e-08	3.03e-05
mix_LOC100243730.3.5	ns	ns	ns	ns	ns	ns	ns	ns	-1.87	-0.00210057	4.04e-05	0.0041736	-2.45472	0.586488	5.58e-08	2.44e-05
mix_LOC100243730.4.5	-1.08394	-0.148692	0.00933031	0.383224	ns	ns	ns	ns	-1.14771	0.951405	0.00448559	0.137368	-1.83764	1.84578	2.11e-05	0.00194958
mix_LOC100243730.5.5	ns	ns	ns	ns	ns	ns	ns	ns	-1.27221	0.29278	0.000411135	0.0250884	-2.32132	1.06903	8.03e-09	6.31e-06
mix_LOC100243754	ns	ns	ns	ns	ns	ns	ns	ns	ns	ns	ns	ns	-1.72457	1.9784	0.000168619	0.00940393
mix_LOC100243761	ns	ns	ns	ns	ns	ns	ns	ns	ns	ns	ns	ns	2.37895	3.6508	1.13e-06	0.000215059
mix_LOC100243839.1.2	ns	ns	ns	ns	ns	ns	ns	ns	1.20402	2.74034	4.97e-05	0.00499263	ns	ns	ns	ns
mix_LOC100243923	0.408129	4.63324	0.0363621	0.781786	ns	ns	ns	ns	1.06321	5.84946	3.35e-05	0.00357203	0.734985	5.47921	0.027201	0.335637
mix_LOC100243932.3.4	ns	ns	ns	ns	ns	ns	ns	ns	1.04041	3.67128	5.4e-05	0.00533206	ns	ns	ns	ns
mix_LOC100243965	-2.68964	4.35047	1.73e-09	1.02e-06	-1.54249	5.42705	0.00908612	1	-0.859174	6.21636	0.000517327	0.030051	-1.97429	5.8981	4.97e-05	0.00381071
mix_LOC100244078	ns	ns	ns	ns	ns	ns	ns	ns	-0.772672	5.01908	0.0181199	0.329	-1.58723	5.66679	5.73e-06	0.000721404
mix_LOC100244133.1.3	ns	ns	ns	ns	ns	ns	ns	ns	ns	ns	ns	ns	-2.45645	-0.541807	8.15e-05	0.00546432
mix_LOC100244133.2.3	ns	ns	ns	ns	ns	ns	ns	ns	ns	ns	ns	ns	-2.48918	-0.878243	3.8e-05	0.00306808
mix_LOC100244146	ns	ns	ns	ns	-0.660755	5.72398	0.0159455	1	ns	ns	ns	ns	-1.16118	5.90306	0.000183066	0.00997936
mix_LOC100244283.5.6	-0.458792	4.41073	0.0427479	0.83643	ns	ns	ns	ns	-0.745404	4.8731	0.00255412	0.0941642	-1.08747	4.81238	0.000136321	0.00805033
mix_LOC100244335	0.671507	8.15451	4.27e-05	0.00704236	0.478365	8.13486	0.0263175	1	1.50281	8.97473	1.62e-09	6.62e-07	ns	ns	ns	ns
mix_LOC100244353.1.3	-1.00241	5.10594	0.0206163	0.601507	-1.09084	5.42802	0.00715137	1	-0.991046	6.12417	2.34e-05	0.00268586	-1.94763	5.98309	4.35e-08	2.03e-05
mix_LOC100244353.2.3	-1.92814	3.68821	4.11e-10	2.83e-07	-1.12319	4.25684	0.0118566	1	-0.898056	4.53865	0.000310465	0.0204846	-1.99985	4.3943	1.69e-06	0.000290143
mix_LOC100244353.3.3	-1.89492	4.33526	2.55e-08	1.18e-05	-1.07995	4.89258	0.0139577	1	-0.93481	6.09341	4.69e-05	0.00476895	-1.96079	5.92575	6.9e-07	0.000154269
mix_LOC100244492	-0.658224	4.40414	0.0129605	0.469586	-1.3101	3.74171	0.000941367	0.48081	ns	ns	ns	ns	-4.78575	4.13646	3.19e-06	0.000464805
mix_LOC100244569	ns	ns	ns	ns	ns	ns	ns	ns	ns	ns	ns	ns	-1.5012	5.21336	7.1e-06	0.000845623
mix_LOC100244590	ns	ns	ns	ns	ns	ns	ns	ns	-1.01126	6.87374	0.00696971	0.18454	-2.30075	6.75434	9.16e-07	0.000189056
mix_LOC100244651	-0.66576	1.04082	0.0238299	0.641156	ns	ns	ns	ns	-1.42929	0.960505	8.09e-05	0.00735246	ns	ns	ns	ns
mix_LOC100244917	ns	ns	ns	ns	0.959547	5.37931	0.000909699	0.475904	1.00917	6.54301	0.0249485	0.389323	1.45441	6.46623	0.00015268	0.00871617
mix_LOC100244931	ns	ns	ns	ns	ns	ns	ns	ns	ns	ns	ns	ns	-1.81857	2.73812	0.000127731	0.00764444
mix_LOC100244932.1.4	-0.875889	3.69247	0.0015151	0.120558	ns	ns	ns	ns	-1.47329	4.13201	2.57e-06	0.000425174	-1.50095	4.5397	1.48e-05	0.00147327
mix_LOC100244932.3.4	-0.466033	3.79231	0.0361843	0.780936	ns	ns	ns	ns	-1.16672	3.31733	0.000293497	0.0197324	-1.53451	3.73836	1.65e-05	0.00160957
mix_LOC100244932.4.4	ns	ns	ns	ns	ns	ns	ns	ns	-1.23779	3.11427	1.02e-05	0.00136341	-1.337	3.62759	0.000154522	0.00877198
mix_LOC100244949	ns	ns	ns	ns	ns	ns	ns	ns	0.668752	6.45343	0.0306868	0.432635	-1.30186	5.78387	3.5e-05	0.00289131
mix_LOC100244981	ns	ns	ns	ns	ns	ns	ns	ns	ns	ns	ns	ns	-1.85036	4.43813	3.98e-07	0.000101429
mix_LOC100244998.1.2	-0.602186	5.20452	0.0106745	0.415014	-0.869458	5.66173	0.00865467	1	ns	ns	ns	ns	-1.29574	6.32473	4.13e-06	0.000561251
mix_LOC100245041	ns	ns	ns	ns	ns	ns	ns	ns	-0.951663	7.33382	6.6e-05	0.0062978	-1.56427	7.40879	7.48e-09	6.22e-06
mix_LOC100245068	ns	ns	ns	ns	ns	ns	ns	ns	ns	ns	ns	ns	-1.28686	5.85727	3.56e-06	0.000505979
mix_LOC100245192	-1.87884	3.96422	1.74e-06	0.000468449	-1.13039	4.75959	0.0152069	1	ns	ns	ns	ns	ns	ns	ns	ns
mix_LOC100245213.1.3	0.64515	4.17789	9.28e-05	0.013719	ns	ns	ns	ns	1.13307	4.93909	2.62e-06	0.000432079	ns	ns	ns	ns
mix_LOC100245213.2.3	0.575633	3.32039	0.00298122	0.195171	ns	ns	ns	ns	1.31852	4.08575	2.57e-07	6e-05	ns	ns	ns	ns
mix_LOC100245213.3.3	0.544314	5.98211	0.000415219	0.0452653	ns	ns	ns	ns	1.07268	6.7313	1.5e-06	0.000270459	0.547308	6.38225	0.030939	0.363469
mix_LOC100245269.1.2	ns	ns	ns	ns	ns	ns	ns	ns	1.52057	-0.0439041	8.96e-05	0.00792574	1.48554	0.805175	0.00172254	0.0521603
mix_LOC100245393	-0.913264	2.52468	0.0462113	0.868503	ns	ns	ns	ns	ns	ns	ns	ns	-3.3552	2.01009	1.81e-06	0.000306495
mix_LOC100245433.2.2	ns	ns	ns	ns	ns	ns	ns	ns	ns	ns	ns	ns	-1.33361	4.64451	9.48e-06	0.00104148
mix_LOC100245492	ns	ns	ns	ns	ns	ns	ns	ns	-1.41299	1.89991	0.000638182	0.0350964	-2.4615	1.99687	1.27e-08	7.89e-06
mix_LOC100245534	ns	ns	ns	ns	ns	ns	ns	ns	-0.679451	5.06757	0.00652809	0.177339	-1.23828	5.21138	1.23e-05	0.00127507
mix_LOC100245601	ns	ns	ns	ns	ns	ns	ns	ns	-6.13067	-2.52364	5.34e-06	0.000788149	ns	ns	ns	ns
mix_LOC100245618.2.11	ns	ns	ns	ns	ns	ns	ns	ns	-1.34763	2.44036	0.00176707	0.0732705	-2.28786	2.24508	2.14e-09	2.55e-06
mix_LOC100245618.5.11	ns	ns	ns	ns	ns	ns	ns	ns	-0.910533	3.4994	0.0149571	0.294214	-1.66671	3.37669	1.76e-06	0.000299332
mix_LOC100245618.6.11	ns	ns	ns	ns	ns	ns	ns	ns	-1.01513	2.12338	0.0222817	0.366553	-1.76239	1.8782	1.11e-05	0.00117899
mix_LOC100245746	ns	ns	ns	ns	ns	ns	ns	ns	0.862652	7.07399	0.00125225	0.0582071	1.08717	6.71726	0.000167056	0.00935792
mix_LOC100245771	0.97279	4.50584	7.14e-06	0.00154412	ns	ns	ns	ns	1.35013	4.86433	7.31e-06	0.00102086	ns	ns	ns	ns
mix_LOC100245778	ns	ns	ns	ns	ns	ns	ns	ns	1.09385	5.65895	0.00163398	0.0690103	1.28852	5.2271	4.22e-05	0.00333927
mix_LOC100245989.1.2	-1.30975	-0.378205	0.000827757	0.0765761	ns	ns	ns	ns	-1.91818	-0.277427	2.9e-05	0.00322098	-1.68742	-0.891916	0.0102226	0.181619
mix_LOC100245989.2.2	-1.03014	1.67615	2.18e-05	0.00402039	ns	ns	ns	ns	-1.66557	1.86963	1e-06	0.00019431	-1.82402	1.55532	0.000185524	0.0100917
mix_LOC100246000	ns	ns	ns	ns	ns	ns	ns	ns	-5.64722	-2.76212	0.00345228	0.115425	-3.78993	2.34858	3.7e-05	0.00299866
mix_LOC100246003	-1.78986	0.278244	0.0171387	0.539254	-1.55215	2.01081	0.0427129	1	-1.05301	3.26774	0.0392313	0.488218	-2.24332	2.52206	4e-05	0.00320384
mix_LOC100246006.3.3	ns	ns	ns	ns	ns	ns	ns	ns	ns	ns	ns	ns	-1.99089	0.191887	5.68e-05	0.00418477
mix_LOC100246023.1.2	ns	ns	ns	ns	1.10751	2.78975	0.0269481	1	1.71803	4.83188	0.000197842	0.0145662	1.90972	4.1996	2.59e-06	0.00041099
mix_LOC100246023.2.2	ns	ns	ns	ns	0.919838	3.54164	0.0326995	1	1.69865	5.8762	0.000145266	0.0112468	1.7594	5.36651	4.55e-06	0.000601678
mix_LOC100246094.1.5	ns	ns	ns	ns	ns	ns	ns	ns	-1.6476	0.493261	9.07e-05	0.0079806	ns	ns	ns	ns
mix_LOC100246166.1.3	-1.99385	1.61379	6.72e-07	0.000207216	-1.51246	2.28672	0.0210107	1	-0.779993	2.14469	0.0272393	0.40943	-1.17978	1.17783	0.029894	0.356039
mix_LOC100246215.1.7	1.65448	1.7032	2.19e-05	0.0040216	ns	ns	ns	ns	ns	ns	ns	ns	ns	ns	ns	ns
mix_LOC100246308	ns	ns	ns	ns	-0.956534	3.53106	0.0259603	1	ns	ns	ns	ns	-2.0714	3.67744	6.94e-09	5.97e-06
mix_LOC100246334.2.12	ns	ns	ns	ns	ns	ns	ns	ns	1.27825	1.50799	7.74e-05	0.00708762	ns	ns	ns	ns
mix_LOC100246378.2.3	0.765598	0.490593	0.00929604	0.382451	ns	ns	ns	ns	ns	ns	ns	ns	-2.51325	0.950285	6.28e-05	0.00447163
mix_LOC100246411	ns	ns	ns	ns	ns	ns	ns	ns	ns	ns	ns	ns	-5.15446	2.55617	5.78e-11	1.73e-07
mix_LOC100246444.1.5	ns	ns	ns	ns	-1.51879	1.13058	0.0213663	1	-1.37731	2.11156	0.00700304	0.185166	-1.97302	1.66022	4.7e-06	0.000619806
mix_LOC100246444.2.5	-1.71479	0.434766	0.00395882	0.232424	ns	ns	ns	ns	-1.77157	1.64919	0.000122267	0.010047	-1.99545	1.29351	0.000139331	0.00817493
mix_LOC100246444.3.5	-1.95473	0.0102892	0.00256195	0.176846	-1.98065	0.214335	0.00338722	0.847947	-1.20736	1.01329	0.00999751	0.230087	-2.42842	0.947227	9.82e-09	6.92e-06
mix_LOC100246444.4.5	-1.88687	-1.56399	0.0294022	0.70793	ns	ns	ns	ns	-1.80878	0.0116524	0.00329376	0.111708	-2.1876	-0.65187	0.000164088	0.00923242
mix_LOC100246444.5.5	-1.55103	1.11135	0.0160349	0.520746	ns	ns	ns	ns	-1.51333	1.7902	0.00440878	0.136109	-2.09093	1.39695	2.1e-06	0.000351077
mix_LOC100246469.1.2	-1.20441	4.01527	0.0198686	0.589543	-1.31288	4.99151	0.0274603	1	-0.901393	5.64712	0.000445929	0.0265575	-2.3894	5.64677	1.5e-07	4.86e-05
mix_LOC100246469.2.2	ns	ns	ns	ns	-1.2931	0.803324	0.0473907	1	-0.82319	1.22036	0.0163035	0.309636	-2.1258	1.24053	6.16e-06	0.000770284
mix_LOC100246548.1.2	-0.880584	0.765303	0.0294083	0.70793	-2.59961	0.481402	1.2e-07	0.00210562	ns	ns	ns	ns	-5.38848	2.19493	1.38e-05	0.00139263
mix_LOC100246548.2.2	-0.995805	0.630423	0.0179048	0.556856	-1.81707	0.442963	5.94e-05	0.130581	ns	ns	ns	ns	-5.37483	1.90622	3.8e-07	9.82e-05
mix_LOC100246680	-1.21447	2.9466	1.69e-06	0.00045665	-0.959189	4.13684	0.0117215	1	-0.830838	4.81602	0.000820467	0.0427938	-1.82908	5.26882	2.31e-09	2.55e-06
mix_LOC100246707	ns	ns	ns	ns	ns	ns	ns	ns	-0.632885	8.05258	0.00209422	0.0820985	-1.51172	8.07075	3.51e-08	1.73e-05
mix_LOC100246740.1.2	ns	ns	ns	ns	ns	ns	ns	ns	-0.703758	2.93478	0.0174685	0.321174	-2.43792	2.4193	6.2e-07	0.000142455
mix_LOC100246740.2.2	-1.01264	4.33791	0.0183287	0.563792	ns	ns	ns	ns	-0.88194	6.40575	0.001131	0.0541983	-2.49009	5.82681	1.11e-08	7.48e-06
mix_LOC100246778.1.4	ns	ns	ns	ns	ns	ns	ns	ns	1.36831	4.13632	2.02e-07	4.81e-05	ns	ns	ns	ns
mix_LOC100246830.4.4	ns	ns	ns	ns	ns	ns	ns	ns	1.25603	3.30348	6.6e-06	0.000942996	1.17506	2.84584	0.00300215	0.0759912
mix_LOC100246868	0.689189	10.4359	1.59e-05	0.00303238	0.838058	10.5068	0.000311172	0.280971	1.47984	11.1031	4.56e-10	2.13e-07	1.31517	11.2882	2.23e-06	0.000367952
mix_LOC100246969.2.3	ns	ns	ns	ns	ns	ns	ns	ns	-1.16224	0.781287	0.0009157	0.0463179	-2.24299	0.145919	1.67e-05	0.00161836
mix_LOC100247003	ns	ns	ns	ns	-1.17499	4.8981	0.00252897	0.718411	ns	ns	ns	ns	-1.89784	6.53788	6.29e-06	0.000778453
mix_LOC100247006.1.2	ns	ns	ns	ns	ns	ns	ns	ns	ns	ns	ns	ns	1.38819	7.54098	5.09e-06	0.000661566
mix_LOC100247167	-3.44428	2.16263	3.77e-10	2.63e-07	ns	ns	ns	ns	-3.43253	2.00347	0.0042903	0.133533	-6.99992	4.24498	1.75e-07	5.39e-05
mix_LOC100247206	ns	ns	ns	ns	-4.18683	1.19203	5.61e-10	2.84e-05	ns	ns	ns	ns	-7.17721	3.02077	2.3e-09	2.55e-06
mix_LOC100247219	ns	ns	ns	ns	ns	ns	ns	ns	-0.64833	6.30913	0.00646302	0.176224	-1.36511	6.43185	5.77e-07	0.000134303
mix_LOC100247241	0.538488	9.7916	0.00018215	0.0239129	0.472584	9.71161	0.0162232	1	1.06193	9.82649	5.81e-07	0.000120942	0.963901	9.83273	0.000279891	0.0138583
mix_LOC100247286	-2.02922	-0.569016	8e-05	0.0120671	ns	ns	ns	ns	-3.09061	-1.17739	0.00050602	0.0294633	-4.45727	1.62478	1.31e-07	4.38e-05
mix_LOC100247370	-3.92254	2.37782	2.42e-09	1.38e-06	-1.99157	3.89735	0.019584	1	-0.938469	5.07866	0.000284653	0.0192423	-3.25925	4.55648	1.41e-07	4.65e-05
mix_LOC100247372.1.2	0.884333	7.74857	0.000257904	0.030832	0.71621	6.89839	0.0184191	1	1.77604	5.77828	9.73e-12	6.51e-09	1.28646	5.35378	7.34e-05	0.00504797
mix_LOC100247440.2.2	-2.82879	5.44528	4.85e-08	2.1e-05	-1.60118	6.72273	0.00443144	0.961699	-0.657682	7.68072	0.00253305	0.0935144	-1.97971	7.44373	3.81e-05	0.00307096
mix_LOC100247649	-1.92506	3.48735	1.11e-06	0.000318503	-1.11615	4.20743	0.0297594	1	-1.02241	3.94413	5.29e-05	0.00525618	-2.13948	3.74308	6.79e-07	0.000152477
mix_LOC100247714	ns	ns	ns	ns	ns	ns	ns	ns	ns	ns	ns	ns	-3.02287	0.577771	4.6e-07	0.000113291
mix_LOC100247763.1.4	ns	ns	ns	ns	-1.01897	3.33134	0.0447692	1	-0.784327	4.44157	0.00314941	0.10837	-1.94418	4.23428	1.03e-05	0.00111778
mix_LOC100247763.3.4	-1.86691	1.71754	2.3e-06	0.000589372	-1.20714	2.1358	0.0232211	1	-1.13477	0.931502	0.000436409	0.0262428	-2.11216	0.528502	2.46e-06	0.000393839
mix_LOC100247858	-2.50454	3.95317	1.3e-09	8.25e-07	-1.09737	4.53837	0.029623	1	ns	ns	ns	ns	-1.02517	5.30313	0.0258264	0.324917
mix_LOC100247871	ns	ns	ns	ns	3.27057	2.46747	8.29e-05	0.156061	ns	ns	ns	ns	2.79898	4.05927	0.000103413	0.00653586
mix_LOC100247963.3.5	0.896663	2.39035	0.000314718	0.0363085	ns	ns	ns	ns	1.68352	2.06723	5.1e-07	0.000109919	ns	ns	ns	ns
mix_LOC100248094.1.6	1.6985	4.60336	1.65e-23	4.07e-19	0.835638	3.43998	0.0224244	1	2.5986	5.09744	1.17e-15	2.43e-12	1.08475	3.94124	0.00853771	0.161257
mix_LOC100248094.2.6	1.71617	5.1442	5.63e-16	1.47e-12	0.742161	3.94746	0.0185678	1	2.46412	4.41731	9.12e-13	7.95e-10	ns	ns	ns	ns
mix_LOC100248094.3.6	1.51044	4.40125	4.42e-16	1.22e-12	0.737064	3.19722	0.0446157	1	2.59274	5.73533	2.84e-13	3.13e-10	ns	ns	ns	ns
mix_LOC100248094.4.6	1.60683	3.13474	8.77e-14	1.4e-10	ns	ns	ns	ns	2.52908	4.1937	3.01e-13	3.2e-10	0.955407	2.97985	0.031735	0.368455
mix_LOC100248094.5.6	0.890664	3.86396	7.96e-08	3.28e-05	ns	ns	ns	ns	1.48595	4.02841	5.64e-07	0.000118515	ns	ns	ns	ns
mix_LOC100248094.6.6	1.731	5.18377	1.27e-21	1.57e-17	0.852909	4.05245	0.0111718	1	2.60186	5.86621	9.14e-16	2.36e-12	1.12007	4.67359	0.00649614	0.132732
mix_LOC100248199	0.605064	4.26054	0.000584621	0.0582186	ns	ns	ns	ns	1.00951	4.81806	5.85e-05	0.00572431	ns	ns	ns	ns
mix_LOC100248205	ns	ns	ns	ns	ns	ns	ns	ns	ns	ns	ns	ns	-5.46024	1.34991	2.92e-08	1.48e-05
mix_LOC100248298.1.2	-0.917783	1.60282	0.000333421	0.0380126	ns	ns	ns	ns	-1.64015	1.24373	4.59e-07	0.000100265	ns	ns	ns	ns
mix_LOC100248298.2.2	-0.890099	4.67822	1.16e-05	0.00236981	ns	ns	ns	ns	-1.75311	4.2627	5.47e-09	2.01e-06	-0.939294	3.86696	0.0280714	0.342226
mix_LOC100248323.2.2	ns	ns	ns	ns	ns	ns	ns	ns	ns	ns	ns	ns	-2.06838	1.57112	0.000150195	0.00862278
mix_LOC100248374	-0.58138	3.78887	0.0212827	0.614197	-0.880245	4.47675	0.0113924	1	-1.2835	4.9251	5.11e-08	1.46e-05	-2.20669	5.15534	9.88e-11	2.39e-07
mix_LOC100248401	ns	ns	ns	ns	-0.78733	6.29281	0.00663305	1	ns	ns	ns	ns	-1.9506	5.13088	2.29e-05	0.00206335
mix_LOC100248408	-1.97014	2.019	2.29e-05	0.00415808	ns	ns	ns	ns	-3.51007	1.25814	0.0012988	0.0595256	-3.28212	2.62609	0.00021019	0.0111003
mix_LOC100248458	0.47283	5.06721	0.00535891	0.284886	ns	ns	ns	ns	1.08996	5.55265	9.65e-05	0.00834897	ns	ns	ns	ns
mix_LOC100248474.1.2	ns	ns	ns	ns	ns	ns	ns	ns	ns	ns	ns	ns	-5.70863	-1.47588	6.78e-05	0.00477376
mix_LOC100248474.2.2	ns	ns	ns	ns	ns	ns	ns	ns	6.04496	-2.48062	0.00145649	0.0641112	-6.84858	-2.06593	0.000144372	0.00836556
mix_LOC100248527	0.35826	6.30007	0.0185277	0.568499	ns	ns	ns	ns	1.12771	6.84572	1.05e-07	2.69e-05	1.03964	6.51266	0.000130561	0.00777712
mix_LOC100248535	0.736201	5.5042	1.19e-05	0.00239428	ns	ns	ns	ns	1.38618	5.29902	3.36e-09	1.28e-06	0.825419	4.78544	0.0198717	0.277291
mix_LOC100248568	0.832849	4.45541	1.06e-05	0.00218326	0.862595	4.40048	0.00970722	1	1.14042	4.83443	8.74e-06	0.00119623	0.694421	4.80293	0.0201039	0.279149
mix_LOC100248575.2.2	ns	ns	ns	ns	ns	ns	ns	ns	ns	ns	ns	ns	-1.44465	9.88314	5.26e-05	0.00396031
mix_LOC100248586.3.4	ns	ns	ns	ns	ns	ns	ns	ns	-0.702777	2.84057	0.017404	0.320546	-1.37295	2.92731	0.000163928	0.00923242
mix_LOC100248688.1.3	ns	ns	ns	ns	ns	ns	ns	ns	ns	ns	ns	ns	-7.05877	-1.94738	7.21e-08	2.95e-05
mix_LOC100248688.2.3	ns	ns	ns	ns	ns	ns	ns	ns	ns	ns	ns	ns	-4.2544	-1.35151	2.44e-07	6.95e-05
mix_LOC100248698	-2.93802	-1.48204	1.32e-05	0.00261539	ns	ns	ns	ns	-2.58953	0.63934	3.81e-05	0.00397092	-2.16904	3.89551	0.00208885	0.0586994
mix_LOC100248717	0.378133	6.51522	0.0144932	0.494697	ns	ns	ns	ns	1.11267	6.54447	6.35e-05	0.00608321	ns	ns	ns	ns
mix_LOC100248724.1.2	0.526817	2.77496	0.00559706	0.293806	ns	ns	ns	ns	1.09682	3.04057	7.4e-05	0.00684909	0.915062	2.61725	0.0137578	0.220913
mix_LOC100248784.1.2	-0.904006	5.92865	0.0139888	0.48557	-1.04588	6.65331	0.00144392	0.586586	ns	ns	ns	ns	-1.33918	7.28436	0.000114793	0.00707879
mix_LOC100248822.2.2	-0.580262	3.91503	0.000554758	0.055693	ns	ns	ns	ns	-1.09799	3.75686	2.23e-05	0.00259768	-1.4611	3.67889	0.00588427	0.123914
mix_LOC100248859.1.2	ns	ns	ns	ns	ns	ns	ns	ns	ns	ns	ns	ns	-3.33914	-0.665081	3.61e-06	0.000511037
mix_LOC100248859.2.2	ns	ns	ns	ns	ns	ns	ns	ns	ns	ns	ns	ns	-3.78518	-0.683735	2.18e-06	0.000363074
mix_LOC100248930	ns	ns	ns	ns	ns	ns	ns	ns	ns	ns	ns	ns	-1.90244	3.95243	3.33e-05	0.00280157
mix_LOC100248971	-0.566632	0.577767	0.0462568	0.868503	ns	ns	ns	ns	ns	ns	ns	ns	-2.74825	2.32632	8.1e-09	6.31e-06
mix_LOC100249061.1.2	ns	ns	ns	ns	ns	ns	ns	ns	-0.755813	4.05331	0.00161951	0.0688066	-1.41761	4.10791	1.28e-05	0.00131088
mix_LOC100249137	ns	ns	ns	ns	ns	ns	ns	ns	ns	ns	ns	ns	-2.43525	3.86506	7.68e-06	0.000885504
mix_LOC100249156.1.3	0.553717	5.88741	0.000369305	0.0412597	0.51157	5.56318	0.0300425	1	1.00791	5.92971	3.18e-05	0.00346778	0.581145	5.64881	0.0320241	0.370724
mix_LOC100249156.2.3	0.452149	6.01676	0.00324103	0.205915	ns	ns	ns	ns	1.00574	6.62838	1.25e-05	0.00158295	0.637757	6.36538	0.0165454	0.248445
mix_LOC100249156.3.3	0.536413	5.25045	0.00115495	0.0987249	ns	ns	ns	ns	1.08011	5.02729	1.17e-05	0.00151289	0.671401	4.79595	0.0218298	0.293707
mix_LOC100249216.1.2	ns	ns	ns	ns	ns	ns	ns	ns	2.11566	0.936678	8.03e-10	3.62e-07	0.982628	-0.322861	0.0296767	0.354526
mix_LOC100249216.2.2	ns	ns	ns	ns	ns	ns	ns	ns	2.39765	2.41823	1.57e-13	2.15e-10	ns	ns	ns	ns
mix_LOC100249271	ns	ns	ns	ns	-1.06871	3.94775	0.0395085	1	-1.21935	4.55026	3.44e-06	0.000544824	-2.22373	4.3106	1.26e-07	4.24e-05
mix_LOC100249369.1.9	ns	ns	ns	ns	ns	ns	ns	ns	ns	ns	ns	ns	-1.90762	-0.254333	0.000143682	0.00836178
mix_LOC100249369.6.9	ns	ns	ns	ns	ns	ns	ns	ns	ns	ns	ns	ns	-2.05624	-0.201144	5.39e-05	0.00404116
mix_LOC100249468	ns	ns	ns	ns	ns	ns	ns	ns	1.18462	4.0663	1.71e-05	0.00206517	ns	ns	ns	ns
mix_LOC100249507.1.5	-1.65929	0.316076	0.000479214	0.0503561	-1.34064	0.772394	0.0320278	1	-0.993247	3.05748	0.000773922	0.0408825	-2.10855	2.75948	2.25e-05	0.00204148
mix_LOC100249507.2.5	-2.12837	3.49165	2.05e-08	9.77e-06	-1.28106	4.14656	0.00778659	1	-0.931463	4.3201	0.000194893	0.0143919	-2.09223	4.16585	3.1e-06	0.000457389
mix_LOC100249507.3.5	-2.16748	2.69971	2.31e-09	1.33e-06	-1.29824	3.41386	0.00960843	1	-0.804007	3.55441	0.00187176	0.0761457	-1.93242	3.32777	1.28e-05	0.00131221
mix_LOC100249507.4.5	-2.14789	2.36309	2.44e-07	8.87e-05	-1.39683	2.88975	0.00493233	0.989695	-0.917319	2.48999	0.0020873	0.0820844	-1.91801	2.40229	6.38e-05	0.00453415
mix_LOC100249507.5.5	-2.33455	3.60648	2.22e-08	1.04e-05	-1.28652	4.27847	0.00620979	1	-0.957159	4.94276	9.61e-05	0.0083266	-2.00387	4.72078	9.61e-07	0.000196331
mix_LOC100249509.1.2	0.852305	8.11501	3.41e-07	0.000114114	ns	ns	ns	ns	1.37629	8.78694	4.76e-09	1.76e-06	ns	ns	ns	ns
mix_LOC100249509.2.2	0.814291	4.87578	4.73e-06	0.00110381	ns	ns	ns	ns	1.38324	6.49997	1.61e-09	6.62e-07	ns	ns	ns	ns
mix_LOC100249518.1.2	1.75614	2.54886	5.85e-09	2.98e-06	ns	ns	ns	ns	2.88135	0.626874	6.47e-07	0.000132528	ns	ns	ns	ns
mix_LOC100249518.2.2	1.68893	5.41085	7.32e-13	8.84e-10	ns	ns	ns	ns	2.83716	4.11314	1.4e-09	5.92e-07	ns	ns	ns	ns
mix_LOC100249546.1.2	ns	ns	ns	ns	0.938545	3.61667	0.0473116	1	2.06732	4.5383	0.00147017	0.0644649	2.34687	4.25552	4.72e-07	0.000114591
mix_LOC100249546.2.2	ns	ns	ns	ns	0.992781	4.33979	0.0229519	1	2.00745	5.295	0.00130267	0.0595256	2.42075	5.04005	8.23e-09	6.31e-06
mix_LOC100249557.1.2	ns	ns	ns	ns	ns	ns	ns	ns	ns	ns	ns	ns	-3.97464	-1.86918	1.87e-06	0.000314732
mix_LOC100249606.2.4	ns	ns	ns	ns	ns	ns	ns	ns	1.30446	5.91033	2.16e-07	5.09e-05	0.757458	5.72471	0.0106935	0.186753
mix_LOC100249606.4.4	ns	ns	ns	ns	ns	ns	ns	ns	1.14792	2.42283	7.71e-05	0.00707565	ns	ns	ns	ns
mix_LOC100249618.3.3	-0.415943	3.31828	0.0286675	0.700663	ns	ns	ns	ns	-1.10959	3.447	0.000101012	0.00864445	ns	ns	ns	ns
mix_LOC100249958.2.2	ns	ns	ns	ns	ns	ns	ns	ns	ns	ns	ns	ns	-1.88678	3.428	2.05e-05	0.00191035
mix_LOC100250014.1.3	ns	ns	ns	ns	ns	ns	ns	ns	ns	ns	ns	ns	2.56693	-0.0723669	9.98e-07	0.000198779
mix_LOC100250014.2.3	ns	ns	ns	ns	ns	ns	ns	ns	ns	ns	ns	ns	2.48835	1.268	1.11e-07	3.87e-05
mix_LOC100250014.3.3	ns	ns	ns	ns	ns	ns	ns	ns	ns	ns	ns	ns	2.6428	3.52051	1.55e-09	2.08e-06
mix_LOC100250019.2.2	ns	ns	ns	ns	ns	ns	ns	ns	1.73044	-0.832302	7.2e-05	0.00671572	ns	ns	ns	ns
mix_LOC100250071	-0.581127	3.87807	0.00355248	0.218984	ns	ns	ns	ns	-1.77288	3.90282	1.56e-05	0.00191606	-3.02763	4.35666	3.96e-09	3.94e-06
mix_LOC100250200.2.4	0.61757	4.70775	0.00021479	0.0267773	0.613567	4.09445	0.0380646	1	1.29639	3.59572	1.14e-05	0.00149224	ns	ns	ns	ns
mix_LOC100250200.4.4	0.64645	3.90725	0.000827047	0.0765761	ns	ns	ns	ns	1.33252	5.06058	3.24e-06	0.000516405	ns	ns	ns	ns
mix_LOC100250281	ns	ns	ns	ns	ns	ns	ns	ns	ns	ns	ns	ns	-1.59835	4.29821	6.29e-06	0.000778453
mix_LOC100250283.1.2	-1.03752	-0.501664	0.0388749	0.8028	ns	ns	ns	ns	-2.82032	-0.922371	4e-06	0.000624823	-2.3531	0.370706	1.52e-05	0.0015087
mix_LOC100250283.2.2	-1.70942	0.831126	1.72e-05	0.00325621	ns	ns	ns	ns	-2.3076	0.796151	2.74e-05	0.00306247	-1.85725	2.38949	6.77e-05	0.00477009
mix_LOC100250300.1.2	ns	ns	ns	ns	ns	ns	ns	ns	-0.838253	4.04197	0.00535607	0.155383	-1.87443	3.4897	7.62e-06	0.000884445
mix_LOC100250300.2.2	ns	ns	ns	ns	ns	ns	ns	ns	-0.774709	3.52544	0.0135247	0.276165	-1.79185	3.19659	2.59e-05	0.00227746
mix_LOC100250319	0.842811	2.04519	0.000500846	0.0515351	ns	ns	ns	ns	1.77325	2.09995	2e-07	4.78e-05	2.14325	2.69358	4.36e-05	0.00342849
mix_LOC100250412.1.3	ns	ns	ns	ns	ns	ns	ns	ns	ns	ns	ns	ns	-2.12732	0.342131	1.65e-06	0.000285247
mix_LOC100250491.1.2	ns	ns	ns	ns	ns	ns	ns	ns	-0.654487	1.24833	0.0379391	0.481157	-1.82887	1.80784	3.33e-05	0.00280157
mix_LOC100250491.2.2	ns	ns	ns	ns	-0.661855	4.16755	0.046996	1	ns	ns	ns	ns	-2.01635	5.10599	8.62e-09	6.35e-06
mix_LOC100250551	-1.07261	5.38094	0.0182199	0.563598	-1.39154	6.08766	0.00608275	1	ns	ns	ns	ns	-2.03964	6.55555	3.83e-07	9.82e-05
mix_LOC100250633	ns	ns	ns	ns	ns	ns	ns	ns	1.81435	8.76303	2.38e-06	0.00039568	1.60963	7.97833	1.21e-06	0.000224329
mix_LOC100250657.1.2	ns	ns	ns	ns	ns	ns	ns	ns	0.761372	3.65671	0.00198653	0.0795093	1.57695	3.67838	7.17e-05	0.00497505
mix_LOC100250657.2.2	ns	ns	ns	ns	ns	ns	ns	ns	0.624641	3.82873	0.0102286	0.233668	1.61583	3.85714	2.63e-05	0.00230822
mix_LOC100250659	ns	ns	ns	ns	-0.644645	7.44959	0.0368989	1	ns	ns	ns	ns	-1.15895	8.39651	0.000106652	0.00669888
mix_LOC100250693.1.3	ns	ns	ns	ns	ns	ns	ns	ns	ns	ns	ns	ns	-1.57734	8.42237	1.87e-06	0.000314732
mix_LOC100250693.2.3	ns	ns	ns	ns	ns	ns	ns	ns	ns	ns	ns	ns	-1.77737	3.94832	6.47e-06	0.000796915
mix_LOC100250693.3.3	ns	ns	ns	ns	ns	ns	ns	ns	ns	ns	ns	ns	-1.19151	8.13415	0.00014289	0.00833543
mix_LOC100250697.1.4	0.881408	8.14014	3.5e-09	1.95e-06	0.605571	7.74409	0.0126615	1	1.52358	8.38854	3.24e-10	1.54e-07	1.11439	7.79593	0.000224667	0.0117064
mix_LOC100250697.2.4	0.783123	4.78076	1.97e-06	0.00051836	ns	ns	ns	ns	1.53427	5.51072	1.7e-08	5.29e-06	1.09973	4.90011	0.000830789	0.0313482
mix_LOC100250697.3.4	0.943216	5.6458	1.07e-08	5.26e-06	0.685051	5.35464	0.0141081	1	1.53202	5.88642	3.96e-10	1.87e-07	1.11214	5.33435	0.000447353	0.0197594
mix_LOC100250697.4.4	0.941429	6.19319	1.69e-09	1.01e-06	0.676513	5.79153	0.00802695	1	1.47365	6.42146	5.23e-10	2.42e-07	1.02809	5.86644	0.00102689	0.0360164
mix_LOC100250765	-1.01125	6.50769	1.28e-06	0.000359277	-1.04134	6.49387	0.00316603	0.820977	-2.10384	6.54815	4.85e-05	0.00491357	-2.74115	7.11051	7.52e-10	1.27e-06
mix_LOC100250771	ns	ns	ns	ns	ns	ns	ns	ns	1.17684	2.59889	6.69e-05	0.00634613	ns	ns	ns	ns
mix_LOC100250779.1.2	ns	ns	ns	ns	ns	ns	ns	ns	1.71549	3.42182	2.43e-11	1.5e-08	1.19464	3.2605	0.000562208	0.0233874
mix_LOC100250779.2.2	ns	ns	ns	ns	ns	ns	ns	ns	1.73234	7.86278	6.56e-14	1.05e-10	1.42305	7.63967	5.8e-06	0.000728304
mix_LOC100250782	-0.467246	4.93118	0.0381202	0.798068	ns	ns	ns	ns	-1.17232	5.60602	1.11e-05	0.00145029	-0.997571	5.59038	0.00553225	0.118919
mix_LOC100250786	ns	ns	ns	ns	ns	ns	ns	ns	-1.15262	4.10196	9.67e-05	0.00835145	ns	ns	ns	ns
mix_LOC100250799	ns	ns	ns	ns	ns	ns	ns	ns	ns	ns	ns	ns	-3.77834	1.44853	3.11e-06	0.000457389
mix_LOC100250800.1.2	0.830187	1.6839	0.00821364	0.356942	ns	ns	ns	ns	2.49691	-0.107141	8.19e-09	2.84e-06	2.65428	-1.95603	0.00461126	0.104243
mix_LOC100250857	1.01933	5.5331	3.19e-09	1.79e-06	ns	ns	ns	ns	1.71335	6.60862	2.53e-11	1.55e-08	1.06971	5.71649	0.000264518	0.0132262
mix_LOC100250875.2.2	ns	ns	ns	ns	ns	ns	ns	ns	ns	ns	ns	ns	-2.2291	-0.703596	9.29e-05	0.00601643
mix_LOC100250939.1.2	ns	ns	ns	ns	ns	ns	ns	ns	-0.832955	3.11933	0.010456	0.236239	-1.59956	2.84466	9.4e-05	0.00607232
mix_LOC100250939.2.2	ns	ns	ns	ns	ns	ns	ns	ns	-0.868124	3.46392	0.00527169	0.153804	-1.5601	3.2143	2.73e-05	0.00237891
mix_LOC100250961	ns	ns	ns	ns	ns	ns	ns	ns	-1.0688	5.49027	8.31e-05	0.00751008	ns	ns	ns	ns
mix_LOC100251004	0.880752	6.33381	1.47e-05	0.00287364	ns	ns	ns	ns	1.47215	6.99516	1.31e-06	0.000244501	ns	ns	ns	ns
mix_LOC100251013	-1.88917	1.82008	2.7e-05	0.00472674	-1.31273	2.53663	0.0205518	1	-0.989969	4.61158	5.44e-05	0.00535397	-2.0849	4.38943	2.87e-05	0.0024645
mix_LOC100251104.2.2	-0.481328	2.98623	0.0163732	0.525185	ns	ns	ns	ns	-0.750033	2.31277	0.0168545	0.315624	-2.25762	1.47654	2.14e-05	0.00196821
mix_LOC100251162.1.3	-1.83474	0.651147	0.000229256	0.0280856	-1.3774	1.37589	0.0351618	1	-1.24457	2.13362	0.00014878	0.0114472	-1.872	1.7677	7.34e-05	0.00504797
mix_LOC100251162.2.3	-2.07645	2.09795	2.73e-07	9.84e-05	-1.59857	3.06319	0.0147172	1	-1.15093	2.75861	0.000152318	0.0116832	-2.17334	2.18117	8.08e-06	0.000920941
mix_LOC100251162.3.3	-1.1636	2.9142	0.0139769	0.48557	-1.12899	3.29973	0.0320624	1	-0.906341	4.6257	0.000130116	0.010552	-2.03602	4.4325	8.96e-06	0.000996977
mix_LOC100251167	ns	ns	ns	ns	1.22604	1.82904	0.0190467	1	1.64829	4.23515	0.000916075	0.0463179	2.03117	3.75503	1.14e-06	0.000215955
mix_LOC100251201	ns	ns	ns	ns	ns	ns	ns	ns	-0.885263	7.8653	0.00199871	0.0798159	-2.12848	8.13124	9.71e-11	2.39e-07
mix_LOC100251211.1.2	-0.613602	2.34823	0.00529669	0.283404	ns	ns	ns	ns	-1.32985	2.6024	9.7e-05	0.00836157	-0.716066	3.4893	0.0340933	0.385409
mix_LOC100251262	ns	ns	ns	ns	-1.10946	4.44772	0.0394607	1	ns	ns	ns	ns	-1.51596	4.9136	4.18e-06	0.000566129
mix_LOC100251279	ns	ns	ns	ns	-0.77178	4.18183	0.0367805	1	ns	ns	ns	ns	-2.21681	3.07574	1.12e-06	0.000215059
mix_LOC100251533	-0.930282	-0.417513	0.0172304	0.540879	ns	ns	ns	ns	-2.83208	0.480286	1.72e-06	0.000306281	-3.46982	1.89084	6.51e-12	3.29e-08
mix_LOC100251546.1.2	ns	ns	ns	ns	ns	ns	ns	ns	1.06922	3.83272	3.3e-05	0.00355533	-1.00218	2.8595	0.0246332	0.315183
mix_LOC100251553.3.5	ns	ns	ns	ns	ns	ns	ns	ns	1.21146	4.33501	1.63e-06	0.000290256	0.921604	4.3422	0.00638553	0.131683
mix_LOC100251587	-0.44354	5.35406	0.00691795	0.320444	ns	ns	ns	ns	-0.816045	4.78663	0.000437755	0.0262918	-1.19763	4.85356	8.44e-05	0.00560159
mix_LOC100251624	0.624451	3.1924	0.0379453	0.797126	1.14949	2.69966	0.0037158	0.857943	2.56484	5.39745	2.05e-07	4.86e-05	1.51733	4.96833	2.17e-05	0.00198523
mix_LOC100251782.1.2	ns	ns	ns	ns	ns	ns	ns	ns	ns	ns	ns	ns	-1.33193	6.73883	6.37e-07	0.000145114
mix_LOC100251782.2.2	ns	ns	ns	ns	ns	ns	ns	ns	ns	ns	ns	ns	-1.37059	6.85868	2.19e-07	6.4e-05
mix_LOC100251923	ns	ns	ns	ns	-3.41828	1.9644	2.89e-07	0.00255597	ns	ns	ns	ns	-8.71391	2.08163	1.78e-08	1.06e-05
mix_LOC100251971.1.2	0.988792	7.71592	2.57e-11	2.27e-08	0.537435	7.11566	0.0351443	1	1.77138	8.35794	2.67e-13	3.07e-10	1.11879	7.74009	0.000297867	0.0145532
mix_LOC100251971.2.2	1.01659	7.60278	2.3e-11	2.07e-08	0.556508	7.0451	0.0259292	1	1.77116	7.87276	8.93e-13	7.95e-10	1.11105	7.2789	0.0003292	0.0155851
mix_LOC100252004	ns	ns	ns	ns	ns	ns	ns	ns	-1.85363	-0.501593	0.00330972	0.11205	-3.85783	2.1202	4.17e-05	0.00330893
mix_LOC100252125	-0.955339	2.95925	0.000173181	0.023041	ns	ns	ns	ns	-1.11491	2.38814	0.00300565	0.104954	-2.39412	2.82583	6.52e-06	0.000799538
mix_LOC100252220.1.2	ns	ns	ns	ns	ns	ns	ns	ns	ns	ns	ns	ns	-3.05883	1.20027	4.12e-05	0.00327612
mix_LOC100252285	-2.68223	-0.221085	3.16e-05	0.00543174	ns	ns	ns	ns	-2.92664	-0.905948	0.0219044	0.36339	-6.5511	1.20435	3.79e-06	0.000526601
mix_LOC100252386.2.5	ns	ns	ns	ns	ns	ns	ns	ns	-0.522767	3.79838	0.0373306	0.47588	-1.52949	3.5774	5.28e-05	0.0039676
mix_LOC100252434.1.2	0.730552	1.56791	0.00898114	0.374476	ns	ns	ns	ns	2.78028	0.772361	5.68e-09	2.06e-06	1.56281	-0.762262	0.032385	0.373142
mix_LOC100252434.2.2	0.920516	-0.325922	0.0224288	0.632993	ns	ns	ns	ns	3.44353	-1.21719	3.95e-07	8.77e-05	5.47934	-3.04721	0.00121089	0.0405905
mix_LOC100252515	-0.972297	3.98896	1.03e-05	0.00213431	ns	ns	ns	ns	-1.30016	4.82751	0.000356515	0.0226478	-2.30647	5.21689	1.07e-08	7.41e-06
mix_LOC100252531	ns	ns	ns	ns	-0.879034	4.28013	0.0400414	1	ns	ns	ns	ns	-2.32028	4.5849	6.94e-07	0.000154423
mix_LOC100252613	1.15911	2.48896	2.4e-05	0.00429008	ns	ns	ns	ns	1.36828	3.57881	0.000444467	0.0265341	ns	ns	ns	ns
mix_LOC100252624.2.2	0.543415	5.3022	0.000749225	0.0714785	ns	ns	ns	ns	1.27514	6.20641	7.95e-08	2.12e-05	0.671806	6.01943	0.0220966	0.295893
mix_LOC100252663.1.4	ns	ns	ns	ns	ns	ns	ns	ns	-2.15183	-1.25691	0.000112255	0.00944356	-2.93259	-0.119848	1.91e-07	5.77e-05
mix_LOC100252663.2.4	-0.865055	-0.249182	0.0289037	0.702274	ns	ns	ns	ns	-1.33458	0.975872	0.00028266	0.0191598	-1.83091	1.5185	3.76e-05	0.00304474
mix_LOC100252663.3.4	ns	ns	ns	ns	ns	ns	ns	ns	-1.14987	-0.963619	0.0167735	0.314344	-2.68434	-0.524316	4.64e-07	0.000113291
mix_LOC100252663.4.4	ns	ns	ns	ns	ns	ns	ns	ns	-1.25725	-1.07576	0.00745275	0.192293	-2.07313	-0.264395	1.81e-05	0.00172247
mix_LOC100252681	0.74642	3.63695	0.00532523	0.28401	ns	ns	ns	ns	2.39192	4.47367	1.54e-19	3.82e-15	ns	ns	ns	ns
mix_LOC100252757.1.3	-0.915628	3.21547	0.0270815	0.679344	-1.00066	3.72931	0.0475845	1	-0.728205	4.86141	0.00607975	0.168391	-1.85352	4.52152	1.22e-05	0.00127288
mix_LOC100252757.2.3	-2.27509	1.70411	4.37e-07	0.000143262	-1.32178	2.34005	0.0143308	1	-0.924368	2.96129	0.00113351	0.0542201	-2.12701	2.75031	6.59e-05	0.00466141
mix_LOC100252757.3.3	-1.80125	0.382724	0.00011805	0.0168376	-1.15443	0.909418	0.0395766	1	-1.02573	2.84566	0.00108406	0.0521504	-2.17349	2.71731	8.18e-07	0.000172976
mix_LOC100252778	ns	ns	ns	ns	ns	ns	ns	ns	ns	ns	ns	ns	-1.67349	3.16379	7.75e-06	0.000892067
mix_LOC100252779.1.5	0.614517	3.32887	0.0241263	0.644404	ns	ns	ns	ns	1.29749	2.40077	0.00140996	0.0626579	2.60263	1.64488	4.35e-08	2.03e-05
mix_LOC100252779.2.5	ns	ns	ns	ns	ns	ns	ns	ns	1.34614	4.42714	0.00049445	0.0288915	2.11091	3.66648	1.78e-06	0.000301664
mix_LOC100252779.3.5	ns	ns	ns	ns	ns	ns	ns	ns	1.52627	2.95104	0.000664953	0.0363268	2.0029	2.35211	6.23e-06	0.000776549
mix_LOC100252779.4.5	ns	ns	ns	ns	ns	ns	ns	ns	1.71081	1.85278	0.000374758	0.023387	1.94657	1.29107	8.66e-05	0.00570471
mix_LOC100252779.5.5	ns	ns	ns	ns	ns	ns	ns	ns	1.35406	4.20698	0.00059236	0.0332406	2.13458	3.5095	4.45e-07	0.000110106
mix_LOC100252788	ns	ns	ns	ns	ns	ns	ns	ns	-0.544918	4.68689	0.0360082	0.468295	-1.92492	3.75568	9.78e-05	0.00624865
mix_LOC100252926.1.2	ns	ns	ns	ns	-0.634232	6.65624	0.0275666	1	-0.635654	7.37547	0.00296604	0.104232	-1.62357	7.30075	7.75e-09	6.31e-06
mix_LOC100252926.2.2	ns	ns	ns	ns	ns	ns	ns	ns	ns	ns	ns	ns	-1.46476	2.24038	0.00012026	0.00734986
mix_LOC100252986.1.2	ns	ns	ns	ns	1.01274	1.78211	0.049788	1	2.95407	3.91065	7.84e-05	0.00716244	2.65809	3.0806	8.91e-08	3.3e-05
mix_LOC100252986.2.2	ns	ns	ns	ns	ns	ns	ns	ns	2.3925	5.76598	0.000114399	0.00957515	1.91708	5.06636	2.8e-07	7.65e-05
mix_LOC100253072	-4.37926	3.10662	7.99e-11	6.48e-08	ns	ns	ns	ns	-0.641513	5.19855	0.00655637	0.177724	-2.49167	4.59298	4.83e-05	0.00371045
mix_LOC100253216.1.3	0.592761	4.01707	0.000489352	0.0510959	ns	ns	ns	ns	1.28329	3.77206	1.61e-05	0.00196955	ns	ns	ns	ns
mix_LOC100253216.2.3	0.995877	4.25902	1.4e-07	5.47e-05	ns	ns	ns	ns	2.16489	5.64402	5.85e-13	5.8e-10	ns	ns	ns	ns
mix_LOC100253280	ns	ns	ns	ns	-1.06243	7.21555	0.00395616	0.891075	-0.641025	7.61341	0.00206843	0.0816008	-1.66592	7.65308	3.16e-09	3.42e-06
mix_LOC100253306.1.2	ns	ns	ns	ns	ns	ns	ns	ns	ns	ns	ns	ns	-2.9606	-0.417679	3.93e-06	0.000541566
mix_LOC100253306.2.2	ns	ns	ns	ns	ns	ns	ns	ns	-1.28819	-0.167164	0.0215318	0.359468	-2.88239	0.175067	3.55e-08	1.73e-05
mix_LOC100253381	-0.951855	6.30269	0.0203196	0.597734	-1.06412	6.94077	0.0194449	1	-0.621262	7.38548	0.00716828	0.18793	-1.53429	7.07496	0.000122432	0.00743247
mix_LOC100253435.1.2	ns	ns	ns	ns	1.97056	3.48129	1.51e-06	0.00957226	1.9239	5.33398	0.0210928	0.355548	ns	ns	ns	ns
mix_LOC100253445	ns	ns	ns	ns	ns	ns	ns	ns	ns	ns	ns	ns	-1.62641	5.60109	3.43e-05	0.00285267
mix_LOC100253452.1.3	ns	ns	ns	ns	ns	ns	ns	ns	-0.794892	2.79921	0.00834672	0.206774	-1.99937	1.84281	0.000176542	0.00976002
mix_LOC100253480.1.2	ns	ns	ns	ns	ns	ns	ns	ns	1.72567	6.38868	2.72e-13	3.07e-10	ns	ns	ns	ns
mix_LOC100253480.2.2	ns	ns	ns	ns	ns	ns	ns	ns	1.56667	4.42754	2.42e-10	1.21e-07	ns	ns	ns	ns
mix_LOC100253485.1.2	-0.800403	6.67284	0.00357572	0.218984	-0.93555	7.08488	0.00476542	0.988429	-0.445128	7.49881	0.0265489	0.402852	-1.35515	7.36186	3.36e-05	0.00281229
mix_LOC100253485.2.2	-2.12563	5.64664	1.03e-11	9.77e-09	-1.19589	6.4844	0.00296145	0.793705	-0.461728	7.77023	0.0196701	0.34398	-1.57726	7.65642	5.48e-06	0.000699989
mix_LOC100253550.1.2	ns	ns	ns	ns	ns	ns	ns	ns	-1.74451	2.47098	0.0027471	0.098639	-3.04994	4.18666	4.56e-08	2.1e-05
mix_LOC100253550.2.2	ns	ns	ns	ns	ns	ns	ns	ns	ns	ns	ns	ns	-2.79874	1.58437	6.96e-06	0.000833428
mix_LOC100253570	0.872711	8.35736	1.45e-09	8.76e-07	0.78681	8.11179	0.00158917	0.594471	1.51079	8.55245	1.13e-10	6.15e-08	1.25284	8.43711	6.4e-05	0.00454425
mix_LOC100253577	-2.13494	3.18829	0.000170742	0.0229011	ns	ns	ns	ns	-1.11799	5.94754	3.01e-05	0.0033231	-2.26745	5.83793	1.63e-12	1.18e-08
mix_LOC100253579	-1.15865	-0.984938	0.0168136	0.533434	ns	ns	ns	ns	ns	ns	ns	ns	-3.37199	0.920815	9.93e-05	0.00631798
mix_LOC100253597	ns	ns	ns	ns	ns	ns	ns	ns	ns	ns	ns	ns	-3.97594	3.87517	8.56e-05	0.00567438
mix_LOC100253659.2.4	-0.757872	0.03292	0.0331513	0.749837	ns	ns	ns	ns	-1.70699	2.1617	1.06e-05	0.00141452	-1.29373	2.62553	0.00113081	0.0386462
mix_LOC100253660	ns	ns	ns	ns	ns	ns	ns	ns	1.7135	5.25281	2.5e-05	0.00284417	ns	ns	ns	ns
mix_LOC100253679.1.2	-0.852386	1.88429	0.0150454	0.503976	ns	ns	ns	ns	ns	ns	ns	ns	-1.29685	5.62376	4.3e-06	0.00057673
mix_LOC100253679.2.2	-0.890558	2.67815	0.0054169	0.286736	ns	ns	ns	ns	ns	ns	ns	ns	-1.3423	6.45456	1.55e-06	0.000273305
mix_LOC100253802	-2.44686	3.54718	1.15e-09	7.38e-07	ns	ns	ns	ns	-0.585553	5.2785	0.0151102	0.29605	-1.11609	5.57461	0.00122078	0.0408948
mix_LOC100253828	-0.776689	2.40865	0.000399815	0.0436822	ns	ns	ns	ns	-1.15232	3.68304	1.77e-05	0.00213139	-1.68997	3.13013	9.25e-05	0.00601576
mix_LOC100253862	-0.970939	3.8964	5.62e-06	0.00126465	ns	ns	ns	ns	-1.14471	3.03411	3.04e-05	0.00334319	-0.927144	2.99736	0.0179395	0.25998
mix_LOC100253887	ns	ns	ns	ns	ns	ns	ns	ns	ns	ns	ns	ns	-1.40113	7.24325	4.14e-06	0.000561251
mix_LOC100253890.2.3	ns	ns	ns	ns	ns	ns	ns	ns	1.18798	3.80892	0.000102501	0.00871171	ns	ns	ns	ns
mix_LOC100254124.1.9	ns	ns	ns	ns	ns	ns	ns	ns	ns	ns	ns	ns	-3.10755	-1.44726	5.01e-05	0.00382549
mix_LOC100254153	ns	ns	ns	ns	ns	ns	ns	ns	ns	ns	ns	ns	-2.30594	0.485799	5.22e-05	0.00393698
mix_LOC100254183	ns	ns	ns	ns	ns	ns	ns	ns	-2.26067	0.0250461	0.0020601	0.0813624	-2.42707	1.45323	6.11e-06	0.000765219
mix_LOC100254231	ns	ns	ns	ns	ns	ns	ns	ns	-0.604934	6.49441	0.00779254	0.197605	-1.74613	6.30136	9.19e-09	6.66e-06
mix_LOC100254233	ns	ns	ns	ns	ns	ns	ns	ns	ns	ns	ns	ns	1.45156	6.67485	5.48e-05	0.0040867
mix_LOC100254244	0.717369	7.45528	4.43e-06	0.00104866	ns	ns	ns	ns	1.69443	8.08555	1.28e-10	6.91e-08	0.903915	8.07783	0.00238051	0.0646406
mix_LOC100254306.1.2	0.450757	2.51097	0.0442198	0.851584	ns	ns	ns	ns	2.29536	4.36278	9.6e-09	3.21e-06	ns	ns	ns	ns
mix_LOC100254306.2.2	ns	ns	ns	ns	ns	ns	ns	ns	1.9706	1.68211	1.07e-05	0.00141905	ns	ns	ns	ns
mix_LOC100254354	-0.471739	5.8256	0.0203258	0.597734	ns	ns	ns	ns	-1.01414	6.11286	0.00407457	0.12835	-1.85324	6.08388	7.63e-06	0.000884445
mix_LOC100254355.2.2	ns	ns	ns	ns	ns	ns	ns	ns	-1.2577	2.25171	3.21e-05	0.00348908	ns	ns	ns	ns
mix_LOC100254504.2.2	ns	ns	ns	ns	-0.61293	5.96082	0.0189924	1	ns	ns	ns	ns	-1.37433	6.07582	9.67e-07	0.000196331
mix_LOC100254587.2.2	ns	ns	ns	ns	ns	ns	ns	ns	-1.12201	4.41111	4.94e-05	0.00497908	-1.26653	4.6736	0.000898254	0.0330822
mix_LOC100254616	-2.31689	2.58773	4.71e-08	2.06e-05	-1.36776	3.42494	0.0112347	1	-0.949875	4.35495	0.000283309	0.0191775	-2.24486	4.19681	7.76e-07	0.000167495
mix_LOC100254640	-0.768723	3.7722	0.027236	0.681491	ns	ns	ns	ns	ns	ns	ns	ns	-1.71721	6.21937	1.25e-08	7.89e-06
mix_LOC100254685.1.3	ns	ns	ns	ns	ns	ns	ns	ns	-1.04353	0.821255	0.0197668	0.344348	-2.47981	-0.357548	9.02e-06	0.00100171
mix_LOC100254788	0.79469	4.9243	4.12e-05	0.00684008	ns	ns	ns	ns	1.33863	6.07776	1.02e-08	3.4e-06	ns	ns	ns	ns
mix_LOC100254801.2.5	0.685786	3.66922	0.00132336	0.109527	ns	ns	ns	ns	1.22233	4.85398	3e-06	0.000487711	ns	ns	ns	ns
mix_LOC100254801.3.5	0.583058	3.15958	0.00738104	0.335146	ns	ns	ns	ns	1.08812	4.2524	2.02e-05	0.00237988	ns	ns	ns	ns
mix_LOC100254801.5.5	0.691469	4.29654	0.000815402	0.0759061	ns	ns	ns	ns	1.25133	5.53676	1.17e-05	0.00151289	ns	ns	ns	ns
mix_LOC100254908.4.11	ns	ns	ns	ns	ns	ns	ns	ns	-0.911352	3.52507	0.00266319	0.0970013	-1.62266	3.66598	2.74e-05	0.0023836
mix_LOC100254931.1.2	-0.575584	0.59068	0.0397705	0.8127	ns	ns	ns	ns	-1.66501	0.453748	3.15e-06	0.000505749	ns	ns	ns	ns
mix_LOC100254980.4.4	-0.512722	3.22699	0.0135491	0.482089	ns	ns	ns	ns	-1.06336	4.03883	0.000113614	0.00952549	-1.22797	3.6973	0.00204957	0.0581073
mix_LOC100254997	-0.569491	3.78356	0.0162418	0.523524	ns	ns	ns	ns	-1.93056	2.85308	0.000130874	0.0105616	-1.68331	2.01949	9.43e-05	0.00607498
mix_LOC100255251.1.3	-0.708824	4.08278	0.000475965	0.0501406	ns	ns	ns	ns	-1.25195	4.43709	0.00013505	0.010811	-2.12286	4.02159	1.18e-06	0.000220807
mix_LOC100255251.2.3	ns	ns	ns	ns	ns	ns	ns	ns	-1.09899	0.939098	0.0103625	0.235274	-2.26699	0.493639	1.34e-06	0.000241853
mix_LOC100255268.1.2	ns	ns	ns	ns	ns	ns	ns	ns	-0.889089	2.17434	0.00516994	0.15194	-1.79096	1.6257	5.5e-05	0.00409622
mix_LOC100255423	-1.24902	4.44798	0.000422926	0.0458028	-1.04543	4.70927	0.016177	1	ns	ns	ns	ns	-1.22763	5.38638	0.000173926	0.00965748
mix_LOC100255447	0.842105	5.29084	1.34e-06	0.000372814	0.640475	5.46123	0.00377012	0.865267	1.09569	5.84056	9.47e-07	0.000186235	0.6806	6.23704	0.0280261	0.342029
mix_LOC100255566.1.2	0.701344	4.03633	5.97e-05	0.00950604	ns	ns	ns	ns	1.11721	4.76454	1.12e-06	0.000213736	0.693466	4.61914	0.0350109	0.391115
mix_LOC100255566.2.2	0.695771	6.22452	5.81e-06	0.00130149	0.47063	5.51833	0.0394694	1	1.11581	6.6673	5.63e-07	0.000118515	0.75544	6.47288	0.0156009	0.238914
mix_LOC100255612.2.3	ns	ns	ns	ns	ns	ns	ns	ns	ns	ns	ns	ns	-3.12012	-1.97959	0.000123949	0.00748872
mix_LOC100255742	ns	ns	ns	ns	ns	ns	ns	ns	ns	ns	ns	ns	-1.17406	7.17479	3.22e-05	0.00272345
mix_LOC100255814	ns	ns	ns	ns	ns	ns	ns	ns	2.0887	4.16929	2.24e-05	0.00260089	1.49612	2.94106	0.000492045	0.0211569
mix_LOC100255855	ns	ns	ns	ns	ns	ns	ns	ns	ns	ns	ns	ns	-3.14319	3.9139	9.14e-08	3.3e-05
mix_LOC100255863	ns	ns	ns	ns	ns	ns	ns	ns	-0.604254	6.0754	0.025926	0.397028	-1.35099	6.07552	7.39e-06	0.000869662
mix_LOC100255881	ns	ns	ns	ns	ns	ns	ns	ns	ns	ns	ns	ns	1.04771	8.26975	0.000140533	0.00821682
mix_LOC100255917.2.2	ns	ns	ns	ns	-0.744036	5.44657	0.0341449	1	ns	ns	ns	ns	-2.02847	4.46257	1.17e-06	0.000220807
mix_LOC100255935	0.730223	4.74989	7.05e-05	0.0109422	ns	ns	ns	ns	1.32083	5.38153	3.86e-07	8.61e-05	ns	ns	ns	ns
mix_LOC100256084	0.724171	3.17523	0.000224058	0.0275168	0.867779	2.7514	0.0297596	1	1.57846	2.7431	5.95e-05	0.00579503	1.99357	2.7894	7.66e-05	0.00519839
mix_LOC100256163	0.822687	7.04516	2.17e-08	1.02e-05	0.54493	6.5723	0.0217655	1	1.27545	7.5162	2.45e-08	7.54e-06	0.905983	7.23226	0.00264764	0.0698755
mix_LOC100256230.1.2	0.899101	4.42131	4.94e-05	0.008062	ns	ns	ns	ns	1.80345	5.56516	1.75e-12	1.35e-09	0.850219	4.82794	0.0190099	0.269469
mix_LOC100256230.2.2	0.69085	1.21896	0.00952558	0.388985	ns	ns	ns	ns	1.48963	1.82684	7.28e-06	0.00101855	ns	ns	ns	ns
mix_LOC100256273	ns	ns	ns	ns	ns	ns	ns	ns	ns	ns	ns	ns	-2.06713	0.25143	0.000150723	0.00862385
mix_LOC100256295	ns	ns	ns	ns	ns	ns	ns	ns	2.1925	3.99889	3.01e-10	1.46e-07	ns	ns	ns	ns
mix_LOC100256323	-1.14604	2.35678	7.33e-05	0.0112726	-1.90019	1.85583	4.05e-05	0.107758	ns	ns	ns	ns	-4.39646	2.90183	2e-07	6e-05
mix_LOC100256326.1.2	0.532957	5.288	0.00180542	0.137259	ns	ns	ns	ns	1.07802	4.91853	2.1e-05	0.00246327	0.73248	4.96105	0.0157896	0.240859
mix_LOC100256326.2.2	0.59584	5.69276	9.63e-05	0.0140981	ns	ns	ns	ns	1.10815	5.54869	1.88e-05	0.00223851	0.765152	5.55227	0.0101322	0.180555
mix_LOC100256341	0.546048	6.68489	0.000274487	0.0325784	ns	ns	ns	ns	1.10057	6.88622	1.26e-05	0.00160179	ns	ns	ns	ns
mix_LOC100256404	-0.776164	6.25274	0.0100691	0.401777	-0.860061	6.72939	0.00571026	1	-0.630085	7.56835	0.00202729	0.0804906	-1.36367	7.52978	4.77e-06	0.00062705
mix_LOC100256407	ns	ns	ns	ns	ns	ns	ns	ns	1.21582	7.00661	1.97e-06	0.000343384	ns	ns	ns	ns
mix_LOC100256413	ns	ns	ns	ns	ns	ns	ns	ns	ns	ns	ns	ns	-3.15848	-0.987308	0.000171984	0.0095601
mix_LOC100256575.2.3	ns	ns	ns	ns	ns	ns	ns	ns	-4.07254	-0.881927	1.51e-06	0.000271913	-3.55518	-0.10045	6.83e-06	0.000826607
mix_LOC100256592.1.2	0.658878	2.8844	0.000391042	0.0430085	ns	ns	ns	ns	1.18385	3.12451	1.97e-05	0.00233505	ns	ns	ns	ns
mix_LOC100256592.2.2	0.574026	4.78625	0.000278349	0.032879	ns	ns	ns	ns	1.1593	4.67416	1.38e-06	0.000253471	ns	ns	ns	ns
mix_LOC100256632	ns	ns	ns	ns	ns	ns	ns	ns	ns	ns	ns	ns	-1.30765	4.62754	0.000114277	0.00705697
mix_LOC100256653.1.2	-0.736354	4.92847	0.0079868	0.351057	ns	ns	ns	ns	-0.752331	5.84727	0.00442723	0.136445	-1.57212	5.62345	7.03e-08	2.9e-05
mix_LOC100256653.2.2	-0.782024	4.13468	0.0129578	0.469586	ns	ns	ns	ns	-0.757005	5.25855	0.00263186	0.0961817	-1.76416	4.90419	5.89e-08	2.51e-05
mix_LOC100256656.1.2	-2.37415	0.802071	4.35e-08	1.92e-05	-1.56192	1.40905	0.014911	1	ns	ns	ns	ns	-2.15556	0.521376	0.000110038	0.00685219
mix_LOC100256656.2.2	-1.26278	1.08739	0.0212087	0.613631	ns	ns	ns	ns	-0.742887	2.25073	0.021987	0.363759	-2.18476	1.51721	3.48e-05	0.00287778
mix_LOC100256720.2.2	0.753132	3.42159	0.00213248	0.15521	ns	ns	ns	ns	1.34231	4.03549	4.77e-06	0.000720401	ns	ns	ns	ns
mix_LOC100256744	ns	ns	ns	ns	ns	ns	ns	ns	ns	ns	ns	ns	-2.10738	4.90548	2.31e-06	0.000376929
mix_LOC100256938.3.4	ns	ns	ns	ns	ns	ns	ns	ns	ns	ns	ns	ns	-1.2794	6.01161	5.57e-06	0.000707178
mix_LOC100256965	ns	ns	ns	ns	ns	ns	ns	ns	1.14626	5.32069	3.43e-07	7.73e-05	ns	ns	ns	ns
mix_LOC100257018.1.3	-0.743137	0.798686	0.0285537	0.699763	ns	ns	ns	ns	-1.14068	1.65874	0.0461723	0.527712	-2.30258	2.4809	8.95e-05	0.00586917
mix_LOC100257018.2.3	ns	ns	ns	ns	ns	ns	ns	ns	-1.26776	0.723644	0.0436306	0.513637	-2.33162	1.65403	0.000132921	0.00788989
mix_LOC100257036	2.03166	3.10114	2.17e-18	1.19e-14	1.12506	2.84195	0.0156483	1	2.89046	3.54566	1.9e-09	7.64e-07	1.93716	3.68821	0.00130724	0.0429965
mix_LOC100257059.1.2	1.50948	1.7133	0.00584254	0.301142	ns	ns	ns	ns	ns	ns	ns	ns	-2.23658	0.773641	2.18e-07	6.39e-05
mix_LOC100257059.2.2	1.72727	1.28228	0.00247686	0.172173	ns	ns	ns	ns	ns	ns	ns	ns	-2.03068	0.246894	2.62e-06	0.000412884
mix_LOC100257132	ns	ns	ns	ns	ns	ns	ns	ns	ns	ns	ns	ns	-6.64844	0.870236	3.53e-05	0.00289333
mix_LOC100257142.3.5	-0.958897	2.65328	0.00459909	0.25691	-1.53816	1.99825	0.0243009	1	ns	ns	ns	ns	-2.56026	2.9065	5.32e-07	0.000126102
mix_LOC100257179.1.26	ns	ns	ns	ns	ns	ns	ns	ns	1.7344	1.20121	2.94e-07	6.65e-05	ns	ns	ns	ns
mix_LOC100257179.10.26	0.647796	1.55912	0.0117467	0.440438	ns	ns	ns	ns	1.54111	1.90413	1.41e-06	0.000258019	ns	ns	ns	ns
mix_LOC100257179.11.26	ns	ns	ns	ns	ns	ns	ns	ns	1.71765	3.29111	1.35e-08	4.32e-06	ns	ns	ns	ns
mix_LOC100257179.12.26	ns	ns	ns	ns	ns	ns	ns	ns	1.04619	5.46204	3.06e-06	0.000492444	ns	ns	ns	ns
mix_LOC100257179.13.26	0.659257	1.77286	0.0126574	0.461304	ns	ns	ns	ns	1.79717	2.27954	5.53e-08	1.55e-05	ns	ns	ns	ns
mix_LOC100257179.15.26	ns	ns	ns	ns	ns	ns	ns	ns	1.72215	4.81413	5.59e-11	3.22e-08	ns	ns	ns	ns
mix_LOC100257179.17.26	ns	ns	ns	ns	ns	ns	ns	ns	1.72901	2.74057	3.74e-08	1.11e-05	0.726513	2.02715	0.0469733	0.467653
mix_LOC100257179.18.26	0.374926	4.32211	0.0259163	0.666532	ns	ns	ns	ns	1.60217	4.01155	8.44e-09	2.9e-06	ns	ns	ns	ns
mix_LOC100257179.22.26	ns	ns	ns	ns	ns	ns	ns	ns	1.55475	2.24315	1.53e-06	0.000273061	ns	ns	ns	ns
mix_LOC100257179.26.26	ns	ns	ns	ns	ns	ns	ns	ns	1.12294	2.22246	0.000102463	0.00871171	ns	ns	ns	ns
mix_LOC100257179.4.26	0.404699	3.25251	0.0493296	0.893913	ns	ns	ns	ns	1.53599	5.54797	2.06e-10	1.05e-07	ns	ns	ns	ns
mix_LOC100257179.5.26	ns	ns	ns	ns	ns	ns	ns	ns	1.37588	3.64946	7.6e-07	0.00015347	ns	ns	ns	ns
mix_LOC100257179.8.26	ns	ns	ns	ns	ns	ns	ns	ns	1.78451	3.60481	6.41e-09	2.28e-06	ns	ns	ns	ns
mix_LOC100257212.1.2	ns	ns	ns	ns	ns	ns	ns	ns	1.45761	4.28301	2.21e-09	8.71e-07	1.18118	4.04093	0.00118538	0.0399199
mix_LOC100257248	-3.34802	0.75146	4.39e-21	4.35e-17	-3.37257	-0.150499	0.000148437	0.187643	ns	ns	ns	ns	-4.41976	1.19736	4.44e-05	0.00347901
mix_LOC100257438	0.425958	5.83017	0.0232717	0.639792	0.444482	5.6126	0.0410696	1	1.31013	7.57585	1.82e-08	5.63e-06	ns	ns	ns	ns
mix_LOC100257444	-0.447492	7.34293	0.0219724	0.626427	ns	ns	ns	ns	-1.33278	6.14977	9.54e-06	0.00129564	-1.81967	5.41781	7.65e-06	0.000884742
mix_LOC100257500.1.2	ns	ns	ns	ns	ns	ns	ns	ns	ns	ns	ns	ns	-2.964	-0.380342	1.95e-08	1.09e-05
mix_LOC100257500.2.2	ns	ns	ns	ns	ns	ns	ns	ns	ns	ns	ns	ns	-2.71147	-1.02006	4.72e-05	0.00362618
mix_LOC100257561.1.2	0.724187	3.03405	0.000209492	0.0263157	ns	ns	ns	ns	1.46568	3.45913	5.29e-07	0.000112221	1.02301	3.27474	0.00529675	0.115208
mix_LOC100257561.2.2	0.789397	6.68184	9.85e-07	0.000288556	0.727953	6.62799	0.00442937	0.961699	1.41473	7.12529	3.9e-08	1.14e-05	1.14644	6.9484	0.000130273	0.00776905
mix_LOC100257664.1.4	0.426324	4.24211	0.0383947	0.800278	ns	ns	ns	ns	1.23187	5.0688	1.68e-05	0.0020408	ns	ns	ns	ns
mix_LOC100257869	-1.18968	1.34266	0.000925962	0.0840893	ns	ns	ns	ns	-1.32696	5.29019	0.0276121	0.412848	-2.34578	5.97752	2.05e-05	0.00191035
mix_LOC100257872	ns	ns	ns	ns	ns	ns	ns	ns	-0.898581	4.45947	0.00205304	0.0813624	-2.84952	3.55152	1.19e-06	0.000222584
mix_LOC100257932.1.2	ns	ns	ns	ns	ns	ns	ns	ns	1.184	3.10231	0.0103636	0.235274	2.03699	2.59969	3.78e-06	0.000526601
mix_LOC100257932.2.2	ns	ns	ns	ns	ns	ns	ns	ns	1.63089	3.35788	0.000348846	0.0223613	2.22929	2.54954	7.99e-07	0.000169734
mix_LOC100257936.2.2	ns	ns	ns	ns	ns	ns	ns	ns	ns	ns	ns	ns	-1.65788	5.04897	8.96e-08	3.3e-05
mix_LOC100258038	-0.398258	6.98406	0.0204143	0.599268	-0.65363	7.17486	0.0110266	1	-0.762055	7.07108	0.000351387	0.0224661	-1.32334	6.93313	2.19e-06	0.000363074
mix_LOC100258099.3.3	ns	ns	ns	ns	ns	ns	ns	ns	ns	ns	ns	ns	-2.38734	-0.431583	7.28e-05	0.00503284
mix_LOC100258132	1.31696	3.22758	1.11e-05	0.00228398	2.2281	4.03631	3.03e-07	0.00255597	1.92157	4.17407	1.05e-07	2.69e-05	1.44866	5.54136	0.00158033	0.0492411
mix_LOC100258216	1.28857	5.04015	7.91e-13	9.32e-10	ns	ns	ns	ns	ns	ns	ns	ns	ns	ns	ns	ns
mix_LOC100258241.2.4	ns	ns	ns	ns	ns	ns	ns	ns	1.87031	0.398492	2.98e-05	0.00330001	ns	ns	ns	ns
mix_LOC100258250	1.35778	2.81757	5.1e-06	0.00117368	ns	ns	ns	ns	1.47269	3.17997	4.07e-06	0.000630707	ns	ns	ns	ns
mix_LOC100258264	-0.566834	3.18247	0.0102711	0.405382	ns	ns	ns	ns	-0.727497	4.38228	0.00389262	0.125003	-1.45691	4.56328	1.08e-05	0.00115205
mix_LOC100258293	ns	ns	ns	ns	0.610011	5.87092	0.0155597	1	1.59009	6.5855	0.00011652	0.00971978	2.33146	6.24245	1.98e-08	1.09e-05
mix_LOC100258305	ns	ns	ns	ns	ns	ns	ns	ns	1.18876	6.22616	5.29e-06	0.000782677	ns	ns	ns	ns
mix_LOC100258425	ns	ns	ns	ns	ns	ns	ns	ns	ns	ns	ns	ns	-1.99704	3.96322	6.99e-06	0.000834696
mix_LOC100258428	0.485645	5.42318	0.00516505	0.27868	ns	ns	ns	ns	1.00759	5.88518	1.84e-05	0.00218836	ns	ns	ns	ns
mix_LOC100258513	ns	ns	ns	ns	ns	ns	ns	ns	-0.447915	7.16978	0.0407792	0.497845	-1.07381	7.0658	0.000120131	0.00734986
mix_LOC100258645.2.4	ns	ns	ns	ns	ns	ns	ns	ns	-1.86309	-0.910239	9.38e-05	0.00815472	ns	ns	ns	ns
mix_LOC100258721.2.2	-0.642132	5.60367	0.028446	0.699182	-1.11751	6.06813	0.000682669	0.413608	-0.589808	6.51605	0.0131051	0.270648	-1.38589	6.22782	7.03e-05	0.00490036
mix_LOC100258742	ns	ns	ns	ns	ns	ns	ns	ns	ns	ns	ns	ns	-4.75557	0.437953	1.78e-10	3.77e-07
mix_LOC100258771.1.2	1.12016	7.71954	4.54e-12	4.58e-09	0.754968	7.34555	0.00380949	0.86769	1.80457	8.75924	9.46e-12	6.42e-09	0.989225	8.47348	0.00393305	0.0929698
mix_LOC100258771.2.2	1.2953	7.35402	1.85e-14	3.66e-11	0.960802	6.88707	0.00114656	0.532601	1.94825	8.25765	2.28e-13	2.82e-10	1.04485	7.99261	0.00406961	0.0953631
mix_LOC100258791.3.3	ns	ns	ns	ns	ns	ns	ns	ns	ns	ns	ns	ns	-1.88836	0.188289	5.57e-05	0.00413022
mix_LOC100258799	ns	ns	ns	ns	ns	ns	ns	ns	-0.949969	4.58289	5.06e-05	0.00504515	-1.64968	4.8876	7.36e-06	0.000869045
mix_LOC100258874.4.6	ns	ns	ns	ns	ns	ns	ns	ns	-0.980501	2.68174	0.00123509	0.0575716	-1.37203	2.5879	0.000153185	0.00872109
mix_LOC100258927.1.2	-0.944921	0.255294	0.0398382	0.813076	-1.51108	1.71703	0.0172274	1	-1.4762	-0.32948	0.0206335	0.350734	-2.55873	-0.412363	1.69e-06	0.000290143
mix_LOC100258927.2.2	ns	ns	ns	ns	-1.36945	3.02199	0.0195996	1	-1.2462	2.83721	0.00130325	0.0595256	-2.4072	2.60475	7.72e-08	3.03e-05
mix_LOC100259131	1.16386	4.40625	9.87e-08	3.94e-05	ns	ns	ns	ns	2.04559	6.20737	3.01e-11	1.82e-08	0.710649	5.65819	0.0178185	0.259336
mix_LOC100259133	ns	ns	ns	ns	ns	ns	ns	ns	-5.71318	-2.71878	0.00306737	0.106584	-4.06462	3.4231	3.51e-05	0.00289131
mix_LOC100259322	1.02543	6.30242	1.4e-08	6.81e-06	0.735198	6.52321	0.0113586	1	1.10613	6.84443	2.38e-06	0.00039568	0.964326	7.03633	0.00238532	0.0647365
mix_LOC100259331	ns	ns	ns	ns	ns	ns	ns	ns	-1.28174	2.83066	0.00300465	0.104954	-2.43004	4.1056	1.49e-07	4.85e-05
mix_LOC100259338	0.3932	5.51662	0.0183044	0.563745	ns	ns	ns	ns	ns	ns	ns	ns	1.29697	5.35582	0.000147976	0.0085243
mix_LOC100259342	ns	ns	ns	ns	ns	ns	ns	ns	ns	ns	ns	ns	-3.31236	0.225462	2.4e-11	8.13e-08
mix_LOC100259354.2.3	ns	ns	ns	ns	ns	ns	ns	ns	-1.65634	-1.5326	0.00796417	0.200267	-2.65339	-0.851724	0.000107195	0.00671638
mix_LOC100259360.2.2	ns	ns	ns	ns	-1.46219	-0.132064	0.0127789	1	ns	ns	ns	ns	-1.86189	1.38871	2.95e-05	0.00252795
mix_LOC100259363.1.2	-1.07976	-0.140046	0.00643371	0.320444	-1.57951	0.902168	0.0231497	1	-0.991243	2.18368	0.000382778	0.0237677	-2.26572	1.71522	4.33e-07	0.000108771
mix_LOC100259363.2.2	-0.963802	3.24377	0.0105757	0.411821	-1.46597	4.06823	0.0124575	1	-0.906141	5.49627	0.000127882	0.0104113	-2.1916	4.99489	1.22e-08	7.82e-06
mix_LOC100259433	2.49886	-1.80571	0.0149662	0.503892	ns	ns	ns	ns	3.31024	-0.454027	5.71e-07	0.00011947	ns	ns	ns	ns
mix_LOC100259476	-0.337815	4.3618	0.0438648	0.848048	ns	ns	ns	ns	-1.05632	4.29332	5.03e-05	0.00503123	ns	ns	ns	ns
mix_LOC100259498	0.410544	7.03515	0.0136325	0.482724	ns	ns	ns	ns	1.03003	7.68251	1.83e-05	0.00218836	0.793082	6.95165	0.00271824	0.0709271
mix_LOC100259508	ns	ns	ns	ns	ns	ns	ns	ns	ns	ns	ns	ns	-1.69102	4.6656	7.55e-05	0.00513743
mix_LOC100259570	-0.642375	6.68642	0.0123762	0.455415	-0.774817	7.08222	0.0387355	1	-1.20322	7.43833	0.00354419	0.117468	-2.30971	7.98099	2.03e-08	1.09e-05
mix_LOC100259589	ns	ns	ns	ns	ns	ns	ns	ns	1.2515	7.57278	0.000934256	0.046822	1.91275	7.17933	2.39e-06	0.000384024
mix_LOC100259623.1.3	-1.69854	3.05736	6.71e-06	0.0014695	ns	ns	ns	ns	-0.788046	3.94322	0.00627372	0.172702	-1.89925	3.77546	2.12e-05	0.00195587
mix_LOC100259623.2.3	ns	ns	ns	ns	ns	ns	ns	ns	-0.808375	5.01835	0.00190527	0.077261	-1.81054	4.85698	7.69e-07	0.000166891
mix_LOC100259623.3.3	ns	ns	ns	ns	ns	ns	ns	ns	-0.844713	4.66987	0.000934549	0.046822	-1.85988	4.46662	2.88e-06	0.000438125
mix_LOC100259703	0.529413	3.64839	0.0035612	0.218984	ns	ns	ns	ns	1.00926	3.79326	6.05e-05	0.00585425	ns	ns	ns	ns
mix_LOC100259819	0.785432	2.24097	0.000115212	0.0164804	ns	ns	ns	ns	1.85829	4.19663	3.23e-10	1.54e-07	ns	ns	ns	ns
mix_LOC100259857	-1.16757	4.31882	5.99e-07	0.000188686	-1.09366	4.2641	0.0032386	0.829984	-1.42088	6.09671	0.00115175	0.054707	-2.65544	6.59295	1.99e-08	1.09e-05
mix_LOC100260067	0.487068	6.59729	0.00103042	0.0899449	ns	ns	ns	ns	1.05973	7.3732	2.16e-06	0.000366674	ns	ns	ns	ns
mix_LOC100260089.2.2	0.486859	4.59845	0.0076071	0.341615	ns	ns	ns	ns	1.12213	4.00595	2.31e-05	0.00266793	0.81846	3.3281	0.0201839	0.279589
mix_LOC100260168	ns	ns	ns	ns	ns	ns	ns	ns	ns	ns	ns	ns	-4.34459	-1.99765	9.91e-07	0.000198779
mix_LOC100260250	0.500495	5.88744	0.00971261	0.393055	-0.505467	5.64528	0.0294287	1	1.07893	6.98697	3.02e-06	0.000488499	-0.689789	6.23325	0.0107062	0.186847
mix_LOC100260297.1.4	ns	ns	ns	ns	ns	ns	ns	ns	-1.13239	-0.261108	0.00148676	0.0649067	-1.62244	0.00270784	0.000176244	0.00975801
mix_LOC100260374	0.432846	3.76762	0.0136883	0.483219	ns	ns	ns	ns	1.36634	4.28077	1.15e-06	0.000219385	ns	ns	ns	ns
mix_LOC100260390	0.882663	4.77557	9.37e-07	0.000276073	1.18195	4.68404	8.87e-05	0.156061	2.21237	6.17597	1.16e-15	2.43e-12	1.72739	6.74059	2.04e-05	0.00191035
mix_LOC100260399	1.17551	3.8774	9.07e-12	8.8e-09	ns	ns	ns	ns	1.97841	5.22684	2.12e-10	1.07e-07	1.15318	4.76147	0.0175326	0.257242
mix_LOC100260528.3.6	ns	ns	ns	ns	ns	ns	ns	ns	1.42663	3.63831	6.63e-05	0.00630512	ns	ns	ns	ns
mix_LOC100260566	-4.11354	3.45603	3.07e-11	2.62e-08	-1.80275	4.67585	0.0261334	1	ns	ns	ns	ns	-2.32634	5.43372	0.000136575	0.00805033
mix_LOC100260574	ns	ns	ns	ns	-1.03331	2.30558	0.0257941	1	-0.75326	2.65228	0.0278188	0.413959	-2.44679	1.94317	1.7e-05	0.00163463
mix_LOC100260662.2.2	-0.889006	4.3243	2.73e-05	0.00474445	ns	ns	ns	ns	-1.40922	4.25522	1.79e-06	0.000315975	-1.58735	3.98785	0.000550634	0.0229435
mix_LOC100260685.1.4	0.756863	5.65848	0.000190897	0.0246043	ns	ns	ns	ns	1.60957	7.04156	1.04e-12	8.6e-10	1.47099	6.49891	7.58e-06	0.000883412
mix_LOC100260685.3.4	0.854727	5.87524	8.67e-06	0.00183197	ns	ns	ns	ns	1.64276	7.28618	7.06e-14	1.06e-10	1.64214	6.78927	6.67e-07	0.000150361
mix_LOC100260685.4.4	0.71254	5.66522	0.000439594	0.0472455	ns	ns	ns	ns	1.59506	7.00399	8.7e-13	7.95e-10	1.46062	6.44866	3.87e-06	0.000536419
mix_LOC100260702.2.3	ns	ns	ns	ns	ns	ns	ns	ns	-2.05565	3.96819	4.29e-05	0.00442247	-2.13684	4.88531	1.32e-05	0.00134548
mix_LOC100260702.3.3	-2.09573	-0.775805	2.11e-05	0.00392482	ns	ns	ns	ns	-3.42994	0.549791	2.98e-06	0.000486464	-2.86625	1.71651	6.9e-06	0.000827264
mix_LOC100260716.1.2	ns	ns	ns	ns	ns	ns	ns	ns	1.99468	0.36012	5.02e-06	0.000749888	ns	ns	ns	ns
mix_LOC100260716.2.2	ns	ns	ns	ns	ns	ns	ns	ns	2.00576	1.99157	6.39e-08	1.76e-05	ns	ns	ns	ns
mix_LOC100260760.1.5	ns	ns	ns	ns	ns	ns	ns	ns	-1.71182	-0.340917	7.23e-05	0.00672627	ns	ns	ns	ns
mix_LOC100260808.1.4	ns	ns	ns	ns	ns	ns	ns	ns	1.81835	3.90204	2.86e-05	0.00318754	0.763044	2.92579	0.026503	0.329428
mix_LOC100260838.2.4	-0.844211	1.24129	0.00877575	0.369021	-1.30702	1.48012	0.0153163	1	-0.925178	1.75447	0.00604597	0.167925	-2.02358	1.11866	2.39e-06	0.000384024
mix_LOC100260838.3.4	ns	ns	ns	ns	-1.1478	1.46736	0.0256154	1	-0.856338	1.54919	0.0076444	0.194946	-1.8037	0.890847	1.39e-05	0.00139813
mix_LOC100260856.2.2	-0.742244	3.29816	0.0486524	0.890515	-1.16165	3.67036	0.014246	1	ns	ns	ns	ns	-1.58765	4.18659	6.01e-05	0.00431924
mix_LOC100260893.1.5	ns	ns	ns	ns	ns	ns	ns	ns	ns	ns	ns	ns	-2.38995	-0.951481	0.000167442	0.00936918
mix_LOC100260893.2.5	ns	ns	ns	ns	ns	ns	ns	ns	ns	ns	ns	ns	-2.98478	0.793648	2.51e-08	1.29e-05
mix_LOC100260893.4.5	ns	ns	ns	ns	ns	ns	ns	ns	ns	ns	ns	ns	-3.21404	-1.32148	5.81e-05	0.00423929
mix_LOC100260968	ns	ns	ns	ns	-1.53895	3.58044	1.58e-05	0.0532206	ns	ns	ns	ns	-1.92901	5.36489	7.96e-05	0.00536251
mix_LOC100261035.6.8	ns	ns	ns	ns	ns	ns	ns	ns	ns	ns	ns	ns	-2.30967	-0.621109	5.06e-05	0.00385367
mix_LOC100261224	0.790462	1.28084	0.00144347	0.116483	ns	ns	ns	ns	ns	ns	ns	ns	-2.32828	1.82074	4.35e-06	0.000582859
mix_LOC100261250.1.3	0.937795	5.6486	6.88e-09	3.47e-06	0.644246	5.45234	0.0235946	1	1.50785	6.42109	7.33e-11	4.08e-08	1.05477	6.19561	0.000179083	0.00982559
mix_LOC100261250.2.3	0.624484	6.51461	2.54e-05	0.00449582	ns	ns	ns	ns	1.12957	6.66191	1.11e-07	2.83e-05	0.651772	6.5224	0.0126649	0.210257
mix_LOC100261250.3.3	0.736224	6.52523	2.17e-06	0.000560293	ns	ns	ns	ns	1.26655	6.39685	6.44e-09	2.28e-06	0.793685	6.22146	0.00318634	0.0795033
mix_LOC100261260.1.2	-2.15563	3.29688	6.07e-08	2.57e-05	-1.24707	4.07969	0.0116808	1	-0.980888	4.56521	0.000262432	0.0180855	-2.0803	4.45913	2.13e-05	0.00196578
mix_LOC100261260.2.2	-2.34149	4.43698	7.41e-09	3.7e-06	-1.29352	5.22395	0.0078736	1	-0.992203	5.01738	5.33e-05	0.00527736	-2.1052	4.83292	5.15e-06	0.000664998
mix_LOC100261276	ns	ns	ns	ns	ns	ns	ns	ns	1.02652	8.78265	3.76e-06	0.000592154	0.768856	8.38087	0.00231915	0.0634154
mix_LOC100261367	ns	ns	ns	ns	2.41424	3.87306	1.41e-07	0.00210562	1.19538	4.53761	0.0337601	0.454445	1.89102	4.26355	5.23e-07	0.000124518
mix_LOC100261413.1.2	1.05074	8.07436	3.53e-12	3.72e-09	ns	ns	ns	ns	1.81589	8.82704	1.78e-12	1.35e-09	0.914165	7.64569	0.00891222	0.16574
mix_LOC100261413.2.2	1.02688	4.81039	1.03e-09	6.74e-07	ns	ns	ns	ns	1.96436	5.75253	2.55e-14	4.51e-11	0.916734	4.67669	0.0132003	0.215618
mix_LOC100261438	0.581465	8.10029	0.000699636	0.067631	0.535597	8.09637	0.0320378	1	1.02396	8.90908	1.55e-05	0.00191606	0.795542	9.00802	0.0109849	0.190467
mix_LOC100261491	ns	ns	ns	ns	-0.727781	5.50716	0.0152435	1	ns	ns	ns	ns	-2.06561	4.74053	1.25e-06	0.000230365
mix_LOC100261517	ns	ns	ns	ns	-0.685815	6.50929	0.0156535	1	ns	ns	ns	ns	-1.93403	5.60605	5.65e-06	0.000714731
mix_LOC100261566.3.3	ns	ns	ns	ns	ns	ns	ns	ns	ns	ns	ns	ns	-2.23052	-0.240092	2.24e-06	0.000367952
mix_LOC100261623	-0.651168	5.68659	0.00047615	0.0501406	ns	ns	ns	ns	-1.26168	5.34059	1.39e-06	0.000255093	-1.24382	4.83343	0.000292288	0.0143323
mix_LOC100261664.1.2	-1.92971	-0.373651	0.0402906	0.817926	ns	ns	ns	ns	ns	ns	ns	ns	-1.92837	0.231258	5.82e-05	0.00423929
mix_LOC100261743.1.2	0.507893	3.9004	0.0343516	0.764249	ns	ns	ns	ns	1.25286	4.05166	0.00262917	0.0961817	1.82058	3.80078	1.67e-06	0.000287768
mix_LOC100261743.2.2	ns	ns	ns	ns	ns	ns	ns	ns	1.32087	7.35612	0.00090989	0.0463179	1.922	7.10541	8.42e-10	1.38e-06
mix_LOC100261806.3.6	ns	ns	ns	ns	ns	ns	ns	ns	-1.16277	2.07405	3.68e-05	0.00386069	-1.39409	1.89593	0.00282959	0.0729565
mix_LOC100261827.1.2	ns	ns	ns	ns	ns	ns	ns	ns	ns	ns	ns	ns	-7.85372	-1.26704	2.98e-06	0.000448183
mix_LOC100261827.2.2	ns	ns	ns	ns	ns	ns	ns	ns	ns	ns	ns	ns	-7.11631	-1.89981	7.22e-05	0.00499699
mix_LOC100261985	ns	ns	ns	ns	ns	ns	ns	ns	ns	ns	ns	ns	2.29668	-0.0453095	1.7e-06	0.000290143
mix_LOC100262028.5.6	1.01161	0.865171	0.00611519	0.309467	1.47409	2.25794	0.00183856	0.632428	1.0096	-0.040671	0.0202489	0.347896	2.04394	1.3624	1.23e-05	0.00127507
mix_LOC100262028.6.6	1.10215	3.36673	0.000910043	0.083101	1.57973	4.66918	2.89e-05	0.0859598	0.959535	2.23918	0.00578692	0.163665	2.13161	3.8561	9.64e-07	0.000196331
mix_LOC100262045.2.2	ns	ns	ns	ns	-0.484383	6.72883	0.0319655	1	ns	ns	ns	ns	-1.98888	5.81707	1.27e-05	0.00130635
mix_LOC100262082	1.10348	4.70202	1.24e-06	0.000351347	ns	ns	ns	ns	1.56254	5.02867	3.22e-06	0.000514216	ns	ns	ns	ns
mix_LOC100262121.1.2	ns	ns	ns	ns	ns	ns	ns	ns	-0.870157	0.462674	0.015483	0.300033	-1.91863	0.0832605	0.000148847	0.00855509
mix_LOC100262162	-0.543783	5.17327	0.0499802	0.894637	ns	ns	ns	ns	-0.989274	5.89057	0.00763268	0.194946	-2.12842	6.21807	4.62e-07	0.000113291
mix_LOC100262198	ns	ns	ns	ns	-0.593199	6.26132	0.0423015	1	ns	ns	ns	ns	-1.34166	6.41513	7e-07	0.000155081
mix_LOC100262253	0.674484	6.48347	0.000275876	0.0326649	ns	ns	ns	ns	1.32991	7.20625	1.46e-07	3.61e-05	ns	ns	ns	ns
mix_LOC100262336	-0.803293	4.71065	0.00488155	0.269176	ns	ns	ns	ns	-1.24213	5.83409	0.0110247	0.243824	-2.56804	6.2948	1.28e-08	7.89e-06
mix_LOC100262356	0.647806	6.71667	0.00029339	0.0343488	0.987884	6.66683	0.000972935	0.480853	1.31609	7.0842	4.85e-06	0.000728429	1.14876	7.37739	0.000962096	0.0345803
mix_LOC100262359.2.2	-1.13418	2.01019	2.59e-05	0.00454778	ns	ns	ns	ns	ns	ns	ns	ns	-2.6945	-0.61815	0.000663994	0.0264924
mix_LOC100262430.2.5	ns	ns	ns	ns	ns	ns	ns	ns	ns	ns	ns	ns	-2.45335	-0.644036	4.4e-05	0.00345078
mix_LOC100262448.1.6	ns	ns	ns	ns	ns	ns	ns	ns	ns	ns	ns	ns	-1.92713	-0.0965407	5.82e-05	0.00423929
mix_LOC100262482	-0.924935	4.90726	8.94e-06	0.00187577	-0.972198	4.58108	0.00296664	0.793705	-1.35087	5.14874	1.98e-06	0.000343384	-1.44768	5.70629	0.000985995	0.0351896
mix_LOC100262527.1.2	ns	ns	ns	ns	ns	ns	ns	ns	1.42284	6.90531	2.55e-09	9.93e-07	ns	ns	ns	ns
mix_LOC100262561.2.3	0.629444	3.1434	0.00118349	0.100471	ns	ns	ns	ns	1.05781	5.47681	1.08e-06	0.000207031	ns	ns	ns	ns
mix_LOC100262828	-2.44539	4.96716	1.44e-09	8.76e-07	-1.29488	5.82683	0.00523462	1	-0.705928	7.32568	0.00264783	0.0965416	-1.77696	7.06678	5.57e-07	0.000130776
mix_LOC100262839	0.352055	5.51654	0.0329609	0.747291	ns	ns	ns	ns	1.32707	6.79173	5.64e-08	1.57e-05	ns	ns	ns	ns
mix_LOC100262849	-2.02114	2.04113	3.28e-07	0.000111133	-1.52238	2.92315	0.0279312	1	ns	ns	ns	ns	-1.75002	3.29566	0.000131916	0.0078394
mix_LOC100262949.1.2	ns	ns	ns	ns	ns	ns	ns	ns	ns	ns	ns	ns	-1.90632	3.84229	2.84e-05	0.00245535
mix_LOC100262972.3.3	ns	ns	ns	ns	ns	ns	ns	ns	ns	ns	ns	ns	1.46813	7.67001	6.57e-06	0.00080366
mix_LOC100263007.1.2	ns	ns	ns	ns	ns	ns	ns	ns	ns	ns	ns	ns	-1.99268	0.475408	6.15e-05	0.00439262
mix_LOC100263007.2.2	1.14018	1.88608	0.00416933	0.239111	-1.11879	0.537959	0.0207385	1	ns	ns	ns	ns	-2.67348	2.84106	3.2e-10	6.01e-07
mix_LOC100263064	ns	ns	ns	ns	ns	ns	ns	ns	1.30887	5.12855	0.000106724	0.00902419	2.20559	4.68784	1.19e-07	4.11e-05
mix_LOC100263066	ns	ns	ns	ns	-0.61143	5.74146	0.0269593	1	ns	ns	ns	ns	-1.85227	4.66397	4.53e-05	0.00353869
mix_LOC100263079.3.4	1.75406	1.0742	3.28e-07	0.000111133	1.40508	1.19669	0.0131656	1	1.2965	0.49305	0.0125581	0.26336	1.53296	1.15181	0.00591849	0.124377
mix_LOC100263103	ns	ns	ns	ns	ns	ns	ns	ns	ns	ns	ns	ns	-2.14749	2.05471	2.71e-06	0.000419864
mix_LOC100263123	-1.97957	0.513929	0.00134224	0.110535	ns	ns	ns	ns	-1.38107	2.66378	0.00284251	0.100893	-2.29655	2.22379	1.21e-07	4.16e-05
mix_LOC100263177	ns	ns	ns	ns	-0.878703	3.95722	0.0280409	1	ns	ns	ns	ns	-2.11989	2.90136	1.32e-06	0.000239688
mix_LOC100263198	-0.470195	9.16069	0.0179119	0.556856	-0.633862	9.1406	0.0133904	1	-1.10065	9.2709	0.0014569	0.0641112	-1.84386	9.76251	2.79e-07	7.65e-05
mix_LOC100263533	ns	ns	ns	ns	ns	ns	ns	ns	-1.03896	6.04593	8.29e-06	0.00114756	-1.27718	6.04603	2.06e-05	0.00191035
mix_LOC100263534	-0.416015	5.95524	0.00498657	0.273249	ns	ns	ns	ns	-0.650194	5.71596	0.00588139	0.165013	-1.24178	6.21297	1.67e-05	0.00162182
mix_LOC100263580	0.653156	5.89905	1.3e-05	0.00258704	ns	ns	ns	ns	1.24809	6.50309	9.08e-08	2.37e-05	0.710967	5.88064	0.00788336	0.152415
mix_LOC100263619	ns	ns	ns	ns	ns	ns	ns	ns	-0.851772	4.28265	0.00524214	0.153425	-1.28112	4.13699	8.35e-05	0.00556163
mix_LOC100263668	ns	ns	ns	ns	-0.796959	4.31714	0.0139753	1	ns	ns	ns	ns	-1.87155	4.07688	5.08e-05	0.00386501
mix_LOC100263699.1.2	1.40163	7.36412	7.25e-11	5.98e-08	0.873564	7.34669	0.0102067	1	2.27356	8.52248	7.41e-16	2.16e-12	0.892556	8.26283	0.0198387	0.277135
mix_LOC100263699.2.2	1.66422	4.20725	4.27e-09	2.29e-06	ns	ns	ns	ns	2.18097	4.98416	2.83e-12	2.03e-09	ns	ns	ns	ns
mix_LOC100263791	ns	ns	ns	ns	ns	ns	ns	ns	ns	ns	ns	ns	-2.94627	-0.487875	7.64e-07	0.000166489
mix_LOC100263804	ns	ns	ns	ns	-0.931941	5.89787	0.00876989	1	-0.866808	8.51429	0.00681274	0.181881	-1.40409	8.79017	1.79e-05	0.00170801
mix_LOC100263871	ns	ns	ns	ns	ns	ns	ns	ns	-1.49922	2.08614	0.0103663	0.235274	-2.8034	2.78166	0.000139333	0.00817493
mix_LOC100263913.1.2	ns	ns	ns	ns	ns	ns	ns	ns	1.37785	6.98538	0.0116988	0.252032	1.72652	6.37671	7.87e-07	0.000169296
mix_LOC100263913.2.2	ns	ns	ns	ns	ns	ns	ns	ns	1.60175	5.62283	0.00313396	0.108139	1.87303	5.07025	1.77e-07	5.41e-05
mix_LOC100263976.1.3	ns	ns	ns	ns	ns	ns	ns	ns	-0.817777	4.22608	0.00560145	0.159788	-1.91076	4.01339	2.06e-08	1.1e-05
mix_LOC100263976.3.3	ns	ns	ns	ns	ns	ns	ns	ns	ns	ns	ns	ns	-1.10909	5.91037	5.43e-05	0.0040622
mix_LOC100264066	-0.423072	5.17309	0.0118835	0.442695	ns	ns	ns	ns	-0.706166	4.52463	0.0148563	0.292929	-1.48515	4.1278	1.69e-05	0.00162962
mix_LOC100264075	ns	ns	ns	ns	ns	ns	ns	ns	1.81825	3.3624	1.82e-05	0.0021845	ns	ns	ns	ns
mix_LOC100264126.1.2	-1.23716	0.0109902	0.00120942	0.102146	ns	ns	ns	ns	-0.834104	1.22017	0.010902	0.24213	-1.87231	2.18843	6.63e-06	0.000808502
mix_LOC100264126.2.2	-1.38782	2.91079	4.77e-09	2.54e-06	ns	ns	ns	ns	-1.22043	4.12663	1.03e-05	0.00137092	-1.71776	5.11351	1.44e-06	0.000256507
mix_LOC100264158	ns	ns	ns	ns	1.74645	4.45493	0.00284845	0.787059	2.71709	2.03131	3.4e-05	0.0036185	ns	ns	ns	ns
mix_LOC100264185.1.3	ns	ns	ns	ns	ns	ns	ns	ns	-1.4157	1.87048	1.96e-05	0.00232276	-2.02095	1.79413	0.000315201	0.0150707
mix_LOC100264185.2.3	ns	ns	ns	ns	ns	ns	ns	ns	-1.40231	0.102828	0.00152977	0.0660856	-2.38594	0.348993	3.06e-06	0.000453358
mix_LOC100264185.3.3	ns	ns	ns	ns	ns	ns	ns	ns	-1.19267	4.79681	0.000121993	0.0100411	-1.92064	5.0363	8.22e-06	0.000931589
mix_LOC100264253	1.47051	5.94858	1.45e-09	8.76e-07	1.29878	5.07711	0.000623491	0.394085	2.5065	6.7793	5.95e-17	2.95e-13	1.24248	5.78575	0.000473729	0.0206194
mix_LOC100264320	1.20717	10.0727	4.25e-09	2.29e-06	ns	ns	ns	ns	2.02067	10.289	2e-10	1.03e-07	0.835978	9.74256	0.037279	0.407045
mix_LOC100264381	0.814971	7.36553	2.78e-08	1.27e-05	0.451507	6.51504	0.031751	1	1.5218	7.41594	1.42e-11	9.26e-09	1.28984	6.71094	9.7e-05	0.00621645
mix_LOC100264437	ns	ns	ns	ns	ns	ns	ns	ns	1.12153	7.24607	8.59e-07	0.000172292	ns	ns	ns	ns
mix_LOC100264475	-0.602092	5.41242	0.0372301	0.78981	-0.844938	5.80209	0.0329081	1	-1.17382	5.86147	0.00384597	0.124182	-2.54477	6.06262	6.04e-08	2.56e-05
mix_LOC100264535	ns	ns	ns	ns	ns	ns	ns	ns	ns	ns	ns	ns	-2.85459	-0.757009	5.56e-06	0.000707178
mix_LOC100264541	ns	ns	ns	ns	ns	ns	ns	ns	-1.80069	-1.56894	0.0145357	0.288414	-4.06154	4.42014	4.02e-06	0.000547867
mix_LOC100264556.1.2	-1.41781	2.24094	0.0227075	0.63675	ns	ns	ns	ns	-1.45104	4.96533	3.96e-05	0.00411604	-2.97483	5.03251	4.21e-08	1.99e-05
mix_LOC100264556.2.2	ns	ns	ns	ns	ns	ns	ns	ns	-1.53856	2.42273	2.91e-05	0.00322253	-2.77588	2.38904	8.01e-05	0.00538309
mix_LOC100264605.3.6	1.30631	0.597541	5.52e-06	0.00125298	ns	ns	ns	ns	ns	ns	ns	ns	ns	ns	ns	ns
mix_LOC100264605.6.6	1.4842	0.243015	3.4e-06	0.000824931	ns	ns	ns	ns	ns	ns	ns	ns	ns	ns	ns	ns
mix_LOC100264647.1.2	ns	ns	ns	ns	ns	ns	ns	ns	1.50715	2.87332	4.54e-06	0.00069451	ns	ns	ns	ns
mix_LOC100264708	0.792208	4.83761	0.00109658	0.0950491	ns	ns	ns	ns	ns	ns	ns	ns	-2.65202	5.74569	0.000141599	0.0082696
mix_LOC100264789.1.2	ns	ns	ns	ns	ns	ns	ns	ns	1.4256	7.02874	0.000466858	0.0276378	2.09077	6.99313	9.04e-08	3.3e-05
mix_LOC100264789.2.2	ns	ns	ns	ns	ns	ns	ns	ns	1.48342	5.44979	0.000137278	0.0109183	2.07004	5.39225	7.76e-08	3.03e-05
mix_LOC100264828.1.3	ns	ns	ns	ns	ns	ns	ns	ns	1.20804	3.08583	0.00342818	0.114852	2.06171	2.11363	2.27e-05	0.00204991
mix_LOC100264828.3.3	ns	ns	ns	ns	ns	ns	ns	ns	1.08928	4.75136	0.00629875	0.173102	1.8061	3.89603	6.01e-05	0.00431924
mix_LOC100264872.1.4	ns	ns	ns	ns	ns	ns	ns	ns	1.56053	1.15942	2.37e-06	0.00039568	ns	ns	ns	ns
mix_LOC100264872.2.4	ns	ns	ns	ns	ns	ns	ns	ns	1.36926	0.940098	6.41e-05	0.00613279	ns	ns	ns	ns
mix_LOC100264915.1.2	-2.07825	4.13081	1.82e-09	1.06e-06	-1.14963	4.73609	0.00933822	1	-0.92101	5.84374	3.82e-05	0.00397656	-1.79213	5.64087	1.03e-06	0.000201992
mix_LOC100264915.2.2	-1.97995	3.34102	1.96e-06	0.00051836	-1.07858	4.10308	0.028821	1	-0.921835	4.36109	0.000135056	0.010811	-1.79396	4.11739	1.61e-05	0.00157128
mix_LOC100264971	0.435522	7.63336	0.0460353	0.8662	ns	ns	ns	ns	1.26835	6.50107	1.23e-06	0.000231717	0.824848	5.45193	0.0318435	0.36915
mix_LOC100265056	-0.941819	0.996327	0.0023801	0.16948	ns	ns	ns	ns	ns	ns	ns	ns	-1.56043	2.52571	0.000165849	0.00932118
mix_LOC100265092.1.4	ns	ns	ns	ns	-3.88015	-2.7518	0.00159103	0.594471	ns	ns	ns	ns	-3.784	-1.03193	3.03e-06	0.000452713
mix_LOC100265092.2.4	ns	ns	ns	ns	-2.81187	-0.638825	1.1e-05	0.0424508	-1.10396	1.57685	0.00321869	0.109915	-3.84526	1.45775	2.78e-10	5.43e-07
mix_LOC100265092.3.4	ns	ns	ns	ns	ns	ns	ns	ns	-0.79117	-0.0218913	0.0438755	0.514806	-3.55411	-0.0741387	1.62e-07	5.12e-05
mix_LOC100265092.4.4	-1.80322	-2.40332	0.0437769	0.847638	-3.35065	-2.54948	0.00219282	0.691587	-1.10376	-1.01853	0.043917	0.514806	-3.74688	-0.937889	2.85e-06	0.000436449
mix_LOC100265255	0.825114	5.72667	3e-07	0.000104448	ns	ns	ns	ns	1.45258	5.69236	2.61e-07	6.08e-05	ns	ns	ns	ns
mix_LOC100265258	-0.449208	4.95002	0.0325232	0.740807	ns	ns	ns	ns	-1.26733	5.02552	1.03e-06	0.000198374	-1.62904	5.00685	2.43e-05	0.00216817
mix_LOC100265508	0.493339	4.89481	0.00406828	0.236605	0.781548	4.59999	0.00896464	1	ns	ns	ns	ns	1.32737	4.98912	1.82e-05	0.00172247
mix_LOC100265516.2.4	ns	ns	ns	ns	ns	ns	ns	ns	ns	ns	ns	ns	-2.90715	-1.47002	0.000178423	0.00979996
mix_LOC100265516.3.4	ns	ns	ns	ns	ns	ns	ns	ns	-1.0752	0.753619	0.00802194	0.201115	-1.9967	0.971892	5.73e-06	0.000721404
mix_LOC100265534	-0.45311	4.65811	0.0160969	0.522415	-0.821042	3.86178	0.0491733	1	-1.05351	4.65303	0.00393093	0.125582	-3.79484	3.56904	8.49e-13	7.18e-09
mix_LOC100265555	ns	ns	ns	ns	ns	ns	ns	ns	-0.596335	8.02879	0.0142375	0.284439	-1.25672	8.12003	5.58e-05	0.00413022
mix_LOC100265585	0.949742	7.10211	4.18e-09	2.29e-06	0.834827	7.15097	0.000963426	0.480853	2.00374	8.01599	6.89e-14	1.06e-10	1.48467	7.83476	1.06e-05	0.00113254
mix_LOC100265586.1.2	ns	ns	ns	ns	-0.685686	6.24166	0.0330547	1	-0.665573	5.99773	0.00510746	0.150909	-1.45316	6.15776	1.56e-06	0.000273567
mix_LOC100265586.2.2	ns	ns	ns	ns	ns	ns	ns	ns	ns	ns	ns	ns	-1.46279	2.28807	0.000125081	0.00752131
mix_LOC100265589.1.4	ns	ns	ns	ns	ns	ns	ns	ns	-1.5567	0.899382	5.88e-05	0.00573376	-1.5413	1.52795	0.000519555	0.0219003
mix_LOC100265589.4.4	-1.05867	0.649224	0.00759234	0.341607	ns	ns	ns	ns	-1.54445	2.98623	4.93e-05	0.00497908	-1.27049	3.71583	0.00331338	0.0815644
mix_LOC100265626	ns	ns	ns	ns	-0.567684	6.92644	0.0266201	1	ns	ns	ns	ns	-1.81065	5.9264	1.04e-05	0.00111804
mix_LOC100265659	-0.640525	6.77161	0.0290781	0.702455	-0.971158	7.30253	0.00114341	0.532601	ns	ns	ns	ns	-1.30186	7.72351	6.85e-06	0.000826607
mix_LOC100265712	ns	ns	ns	ns	ns	ns	ns	ns	1.98735	5.81366	0.000714321	0.0384705	1.64958	5.02018	2.66e-06	0.000414052
mix_LOC100265807.1.5	1.03448	6.01011	3.2e-10	2.33e-07	0.657481	5.62353	0.00805782	1	1.40205	6.64617	8.71e-10	3.79e-07	1.0648	6.27642	0.000955661	0.0344465
mix_LOC100265807.2.5	1.03968	3.39603	8.99e-08	3.65e-05	ns	ns	ns	ns	1.45197	3.9213	4.72e-08	1.36e-05	1.05165	3.44194	0.00511582	0.112347
mix_LOC100265807.3.5	0.892724	1.07442	0.00117863	0.100403	ns	ns	ns	ns	1.38381	1.79171	5.05e-05	0.0050421	1.33845	1.02031	0.00182955	0.0539834
mix_LOC100265807.4.5	1.11458	1.45204	5.62e-06	0.00126465	ns	ns	ns	ns	1.54515	2.82657	3.41e-08	1.04e-05	1.14572	2.54224	0.00649642	0.132732
mix_LOC100265807.5.5	1.13607	3.10901	5.81e-09	2.98e-06	0.885939	2.52964	0.0181689	1	1.40893	3.73646	4.75e-07	0.000103151	1.0928	3.28113	0.00241933	0.0654447
mix_LOC100265818	-0.702309	6.83981	0.0186237	0.570738	-0.898287	7.37165	0.00546796	1	ns	ns	ns	ns	-1.37523	7.77652	4.92e-06	0.000642481
mix_LOC100265882.1.2	0.660296	2.53431	0.000650737	0.0636501	ns	ns	ns	ns	1.46645	3.42329	1.69e-07	4.11e-05	1.53509	2.94936	6.01e-05	0.00431924
mix_LOC100265882.2.2	0.591521	3.12093	0.00100101	0.0884623	ns	ns	ns	ns	1.13816	3.22394	7.09e-05	0.00665616	1.18957	2.76044	0.00119446	0.0401456
mix_LOC100265936	0.595644	5.06453	0.00825285	0.358007	ns	ns	ns	ns	1.15265	6.03543	8.51e-06	0.00117264	ns	ns	ns	ns
mix_LOC100265977.3.3	ns	ns	ns	ns	2.9372	1.30226	1.03e-06	0.00742993	2.54996	4.13787	0.0297539	0.427385	0.977742	2.84638	0.0135927	0.218998
mix_LOC100266052.1.2	-0.818334	5.54994	0.0187672	0.571948	ns	ns	ns	ns	ns	ns	ns	ns	-2.69563	6.76734	1.19e-05	0.00124501
mix_LOC100266052.2.2	-1.03169	2.49024	0.0144102	0.493319	ns	ns	ns	ns	ns	ns	ns	ns	-2.48462	4.23764	0.0001143	0.00705697
mix_LOC100266116.2.2	ns	ns	ns	ns	ns	ns	ns	ns	ns	ns	ns	ns	-1.88075	2.85746	0.000126623	0.00759604
mix_LOC100266133.2.2	-0.682216	6.28545	0.000422214	0.0458028	ns	ns	ns	ns	-1.28893	4.37186	9.25e-08	2.39e-05	-0.915159	3.99325	0.038923	0.41757
mix_LOC100266175	ns	ns	ns	ns	ns	ns	ns	ns	1.01771	6.1176	1.52e-05	0.00189396	ns	ns	ns	ns
mix_LOC100266178	1.07067	7.83686	1.57e-06	0.000429456	ns	ns	ns	ns	1.45083	8.73989	1.17e-07	2.94e-05	ns	ns	ns	ns
mix_LOC100266245.9.11	ns	ns	ns	ns	ns	ns	ns	ns	-1.6486	-0.598766	8.75e-05	0.00779915	ns	ns	ns	ns
mix_LOC100266253	ns	ns	ns	ns	ns	ns	ns	ns	-1.55768	0.233716	2.56e-05	0.00288543	-1.5709	0.309892	0.00498059	0.109948
mix_LOC100266294	ns	ns	ns	ns	ns	ns	ns	ns	1.00414	5.7449	0.000372865	0.0233867	1.29512	4.95672	5.82e-05	0.00423929
mix_LOC100266303	ns	ns	ns	ns	ns	ns	ns	ns	1.25139	7.15894	5.53e-08	1.55e-05	ns	ns	ns	ns
mix_LOC100266307	0.497867	6.40287	0.00323032	0.205764	ns	ns	ns	ns	1.31142	7.05434	9.79e-06	0.00132128	ns	ns	ns	ns
mix_LOC100266419.2.2	ns	ns	ns	ns	ns	ns	ns	ns	ns	ns	ns	ns	-1.27008	5.93594	1.8e-05	0.0017163
mix_LOC100266434	ns	ns	ns	ns	ns	ns	ns	ns	ns	ns	ns	ns	-1.63728	2.21813	8.6e-05	0.00568844
mix_LOC100266438	0.457057	5.52746	0.0110679	0.425299	ns	ns	ns	ns	1.10761	5.84762	2.2e-06	0.000370438	ns	ns	ns	ns
mix_LOC100266494.1.3	ns	ns	ns	ns	ns	ns	ns	ns	1.15835	3.26284	0.00448012	0.137285	1.74899	2.60583	5.1e-05	0.00387357
mix_LOC100266494.2.3	ns	ns	ns	ns	ns	ns	ns	ns	1.11931	4.01932	0.0043221	0.13427	2.04699	3.28348	1.21e-06	0.000224329
mix_LOC100266494.3.3	ns	ns	ns	ns	ns	ns	ns	ns	1.29312	3.16847	0.00104815	0.0509302	2.01714	2.62998	1.16e-05	0.00122012
mix_LOC100266653.1.2	-2.24337	-0.350167	0.00705632	0.323669	ns	ns	ns	ns	-1.12409	2.20838	0.0197983	0.344454	-2.5439	1.74205	1.23e-06	0.000227185
mix_LOC100266653.2.2	-1.81069	-0.114292	0.0188644	0.574203	ns	ns	ns	ns	-1.18923	1.76808	0.0133496	0.273449	-1.89677	1.40266	9.33e-05	0.00603315
mix_LOC100266664.1.2	ns	ns	ns	ns	ns	ns	ns	ns	-1.50892	2.62739	0.000801386	0.0418426	-2.20305	2.11901	5.62e-05	0.00414861
mix_LOC100266664.2.2	-2.64111	0.839116	0.00014769	0.0204179	ns	ns	ns	ns	-1.50017	2.84826	0.000398816	0.0245788	-1.84979	2.50465	5.2e-05	0.00393354
mix_LOC100266714	1.24736	4.56142	4.52e-14	7.98e-11	1.12813	4.94589	0.00356187	0.847947	2.3877	4.35115	3.27e-18	3.24e-14	1.47022	4.58873	0.00024126	0.0123181
mix_LOC100266832.2.2	-0.577598	5.37792	0.00165598	0.128262	ns	ns	ns	ns	-1.15779	5.2442	7.85e-05	0.00716244	ns	ns	ns	ns
mix_LOC100266979	ns	ns	ns	ns	ns	ns	ns	ns	ns	ns	ns	ns	-2.25921	2.6322	3.47e-05	0.00287363
mix_LOC100267073	0.401346	6.8411	0.0113202	0.429657	ns	ns	ns	ns	1.26195	6.63166	6.58e-08	1.8e-05	0.580065	6.85999	0.0432799	0.444635
mix_LOC100267121	ns	ns	ns	ns	-0.910259	3.38873	0.0298377	1	-0.550371	4.21374	0.0237931	0.379161	-1.52619	4.17786	2.53e-05	0.0022395
mix_LOC100267466.1.4	ns	ns	ns	ns	ns	ns	ns	ns	-1.5538	0.789847	0.0076865	0.195919	-2.15925	0.555924	1.06e-07	3.75e-05
mix_LOC100267466.2.4	ns	ns	ns	ns	ns	ns	ns	ns	-1.44285	-0.810364	0.00229472	0.0874642	-2.21405	-1.09076	0.000153166	0.00872109
mix_LOC100267466.3.4	-1.12638	-0.973798	0.0387592	0.8028	-1.2964	-0.0234453	0.0343307	1	-1.23661	0.951519	0.00394973	0.125994	-3.2869	0.735601	1.5e-09	2.08e-06
mix_LOC100267466.4.4	ns	ns	ns	ns	-1.60266	-0.532331	0.0330694	1	-1.64189	-0.305819	4.64e-05	0.00473225	-2.64016	-0.332391	4.1e-07	0.000104066
mix_LOC100267467	0.697224	3.78354	0.00021396	0.0267412	ns	ns	ns	ns	1.13294	4.85969	9.06e-05	0.0079806	ns	ns	ns	ns
mix_LOC100267499	0.608712	5.20597	0.0117689	0.440602	ns	ns	ns	ns	1.3438	6.46014	7.57e-09	2.64e-06	1.13101	5.83507	0.00107891	0.0374538
mix_LOC100267543	1.22874	7.15159	4.15e-13	5.27e-10	0.911189	6.69888	0.00158982	0.594471	1.84973	8.26025	1.66e-12	1.3e-09	0.992658	8.0207	0.00532905	0.115678
mix_LOC100267681.1.2	1.27068	7.71356	1.01e-13	1.56e-10	0.63705	7.35509	0.0168581	1	2.06108	8.32409	8.29e-13	7.75e-10	0.964832	7.61306	0.0016002	0.0496709
mix_LOC100267681.2.2	1.35976	5.169	6.35e-12	6.28e-09	0.699106	4.65449	0.0303474	1	2.03126	5.81588	9.3e-13	7.95e-10	0.944808	5.05105	0.00444644	0.101649
mix_LOC100267737	0.896859	6.07854	8.83e-05	0.0131193	ns	ns	ns	ns	1.39185	6.52324	2.31e-05	0.00266793	ns	ns	ns	ns
mix_LOC100267758	ns	ns	ns	ns	ns	ns	ns	ns	-1.60546	2.06789	0.00187576	0.0762459	-2.17183	2.72892	1.34e-05	0.00136271
mix_LOC100267825.1.2	0.546415	5.32149	0.000752202	0.0714785	ns	ns	ns	ns	1.08488	5.50125	4.8e-06	0.000723584	0.697206	5.09449	0.0197035	0.275854
mix_LOC100267838	-0.511882	4.266	0.00830834	0.359435	ns	ns	ns	ns	-1.08562	4.28736	3.33e-05	0.0035668	ns	ns	ns	ns
mix_LOC100267839	ns	ns	ns	ns	2.09829	4.99245	0.000398465	0.324974	1.6425	6.46521	0.00010948	0.00922574	-2.43538	7.94867	7.37e-11	2.08e-07
mix_LOC100268005	ns	ns	ns	ns	ns	ns	ns	ns	0.610266	7.86282	0.00752548	0.193507	1.57706	7.83025	8.14e-08	3.1e-05
mix_LOC100377332	ns	ns	ns	ns	ns	ns	ns	ns	ns	ns	ns	ns	-2.87471	-0.119479	0.000100299	0.00636283
mix_LOC100795969	0.65597	5.96237	7.14e-05	0.0110421	ns	ns	ns	ns	1.57429	6.63547	7.23e-10	3.32e-07	0.662384	5.93173	0.0165739	0.248491
mix_LOC100852418	ns	ns	ns	ns	ns	ns	ns	ns	-0.980967	3.37158	0.000946126	0.0471161	-2.73239	2.25404	2.51e-07	7.13e-05
mix_LOC100852487	-1.6054	0.654468	0.000609894	0.060371	-1.55083	1.85117	0.0270902	1	ns	ns	ns	ns	-1.73587	1.73313	0.000176859	0.00976692
mix_LOC100852504.2.2	ns	ns	ns	ns	ns	ns	ns	ns	1.18184	2.22474	7.42e-05	0.00685693	ns	ns	ns	ns
mix_LOC100852532	ns	ns	ns	ns	-0.64985	5.79527	0.00877199	1	ns	ns	ns	ns	-2.10672	4.63963	4.62e-05	0.00358594
mix_LOC100852544	0.980014	4.96807	4.05e-08	1.8e-05	ns	ns	ns	ns	1.63162	4.41111	3.43e-08	1.04e-05	ns	ns	ns	ns
mix_LOC100852545	ns	ns	ns	ns	ns	ns	ns	ns	ns	ns	ns	ns	-2.59805	1.14437	4.17e-08	1.99e-05
mix_LOC100852615	ns	ns	ns	ns	ns	ns	ns	ns	-2.19721	-0.84338	0.000102118	0.00870902	ns	ns	ns	ns
mix_LOC100852632.1.4	0.682796	4.22911	0.000206149	0.0259968	ns	ns	ns	ns	1.58848	5.22832	6.86e-09	2.41e-06	0.65772	4.52639	0.0274898	0.337968
mix_LOC100852632.2.4	0.649667	6.52491	5.94e-05	0.00948991	ns	ns	ns	ns	1.47996	6.96319	8.63e-10	3.78e-07	0.715599	6.29673	0.00835328	0.15873
mix_LOC100852632.3.4	0.717641	4.36253	4.89e-05	0.00800604	ns	ns	ns	ns	1.49106	5.08008	1.31e-08	4.26e-06	ns	ns	ns	ns
mix_LOC100852632.4.4	0.670608	3.37838	0.00163058	0.126896	ns	ns	ns	ns	1.62644	3.94191	1.57e-08	4.92e-06	ns	ns	ns	ns
mix_LOC100852659	-2.19032	4.53096	1.86e-06	0.000493939	-1.36242	5.74386	0.0231599	1	ns	ns	ns	ns	-1.97108	6.32224	1.04e-06	0.000201992
mix_LOC100852705	ns	ns	ns	ns	-2.64697	-0.614918	0.000486971	0.356865	ns	ns	ns	ns	-4.26492	1.12379	0.000113237	0.00702554
mix_LOC100852726.2.2	-1.9956	4.15281	2.39e-07	8.84e-05	-1.1447	4.88999	0.0207047	1	ns	ns	ns	ns	-1.60455	5.54015	1.86e-05	0.00175783
mix_LOC100852901.1.4	1.51802	6.39145	3.43e-18	1.7e-14	0.689885	5.74782	0.0478517	1	2.38732	6.92977	2.15e-13	2.81e-10	0.991652	6.02145	0.00932476	0.170969
mix_LOC100852901.2.4	1.49007	7.38722	3.35e-17	1.38e-13	ns	ns	ns	ns	2.35864	8.17988	3.1e-13	3.2e-10	0.917605	7.24714	0.0133273	0.216718
mix_LOC100852901.3.4	1.32634	5.74302	1.64e-13	2.46e-10	ns	ns	ns	ns	2.30853	6.84584	3.05e-13	3.2e-10	0.836079	5.94832	0.0205098	0.282467
mix_LOC100852901.4.4	1.5423	6.54785	4.02e-16	1.17e-12	ns	ns	ns	ns	2.37407	6.10078	1.74e-13	2.33e-10	0.904007	5.17628	0.0196427	0.275188
mix_LOC100853223.1.3	-0.520961	4.24013	0.045152	0.860827	ns	ns	ns	ns	ns	ns	ns	ns	-1.92902	5.53573	7.7e-08	3.03e-05
mix_LOC100853223.2.3	ns	ns	ns	ns	ns	ns	ns	ns	ns	ns	ns	ns	-1.88544	3.89445	2.64e-06	0.000414052
mix_LOC100853223.3.3	ns	ns	ns	ns	ns	ns	ns	ns	ns	ns	ns	ns	-1.89468	4.93676	1.71e-07	5.34e-05
mix_LOC100853427.2.2	-0.968898	0.348687	0.0094756	0.38757	-2.14062	-1.33321	0.0270644	1	-0.969172	3.12397	0.0203968	0.349016	-2.84707	1.62283	3.2e-05	0.00270963
mix_LOC100853526.2.2	ns	ns	ns	ns	ns	ns	ns	ns	1.28769	3.69108	4.69e-06	0.000710173	ns	ns	ns	ns
mix_LOC100853687.2.3	0.9028	0.688734	0.00621864	0.313102	ns	ns	ns	ns	0.83104	2.01433	0.00529453	0.154269	-1.87945	0.659043	0.000135048	0.00799746
mix_LOC100853807	-1.9518	3.42485	4.35e-07	0.000143262	ns	ns	ns	ns	ns	ns	ns	ns	-1.14286	4.58855	0.00586152	0.123684
mix_LOC100853941	ns	ns	ns	ns	ns	ns	ns	ns	ns	ns	ns	ns	-1.36353	4.77182	4.67e-05	0.00360979
mix_LOC100854071	ns	ns	ns	ns	-1.17242	4.39928	0.0485068	1	-0.547075	6.90593	0.0194206	0.341359	-1.76587	6.19764	1.2e-05	0.00125305
mix_LOC100854172.4.6	ns	ns	ns	ns	ns	ns	ns	ns	1.29114	6.16185	4.07e-06	0.000630707	ns	ns	ns	ns
mix_LOC100854389	ns	ns	ns	ns	ns	ns	ns	ns	ns	ns	ns	ns	-1.71035	4.70526	7.39e-05	0.0050763
mix_LOC100854533.1.2	1.08501	2.66087	3.48e-06	0.000839279	ns	ns	ns	ns	1.55376	3.21194	1.16e-07	2.92e-05	1.02915	2.84529	0.00358872	0.0869361
mix_LOC100854533.2.2	1.05982	4.30259	2.87e-07	0.000101563	ns	ns	ns	ns	1.53107	6.04332	1.14e-09	4.88e-07	1.09625	5.65104	7.47e-05	0.00511675
mix_LOC100854604.1.5	ns	ns	ns	ns	ns	ns	ns	ns	1.73702	3.01017	0.0108455	0.241309	1.6538	2.11749	0.000150467	0.00862385
mix_LOC100854604.2.5	ns	ns	ns	ns	ns	ns	ns	ns	1.93566	3.84066	0.00685516	0.182424	1.69229	2.96065	0.000166336	0.00932787
mix_LOC100854724.1.2	ns	ns	ns	ns	ns	ns	ns	ns	-3.41734	-1.66227	0.00182541	0.0746895	-3.73214	-0.738878	1.29e-06	0.000236279
mix_LOC100854724.2.2	ns	ns	ns	ns	ns	ns	ns	ns	-2.50624	0.000461249	0.0141705	0.283466	-4.00054	1.31786	3.41e-08	1.71e-05
mix_LOC100855101	1.1542	5.89256	5.24e-07	0.000166271	ns	ns	ns	ns	2.0087	6.5757	1.18e-08	3.85e-06	ns	ns	ns	ns
mix_LOC100855217.2.2	ns	ns	ns	ns	ns	ns	ns	ns	-0.667506	4.76855	0.0106441	0.238423	-1.18692	5.06043	0.000108039	0.00675259
mix_LOC100855319	ns	ns	ns	ns	-0.828498	6.6701	0.00557273	1	ns	ns	ns	ns	-1.989	5.82645	1.02e-06	0.000201687
mix_LOC100855326.2.2	0.733172	1.81198	0.000664213	0.0645853	ns	ns	ns	ns	1.59707	2.57426	7.93e-08	2.12e-05	ns	ns	ns	ns
mix_LOC102617536	ns	ns	ns	ns	ns	ns	ns	ns	ns	ns	ns	ns	2.48108	3.43277	1.34e-06	0.000241853
mix_LOC102622570	ns	ns	ns	ns	-2.6724	-2.36555	0.0312798	1	ns	ns	ns	ns	-3.2045	-1.72459	2.28e-05	0.00206201
mix_LOC103324621	ns	ns	ns	ns	0.664288	4.85737	0.0284356	1	ns	ns	ns	ns	1.18514	5.2898	0.000118145	0.00724149
mix_LOC103327759	ns	ns	ns	ns	ns	ns	ns	ns	ns	ns	ns	ns	-1.86031	2.6468	1.89e-05	0.00178739
mix_LOC103335472	1.61463	0.223562	0.000191926	0.0246727	2.0892	1.31432	0.000480552	0.356865	2.83422	1.62211	4.18e-13	4.22e-10	3.43462	2.42532	4.58e-09	4.39e-06
mix_LOC103337735	2.87184	-1.89748	0.000177853	0.0235361	ns	ns	ns	ns	2.25927	-0.539961	4.62e-05	0.00472377	ns	ns	ns	ns
mix_LOC103711376	1.34293	7.78854	2.26e-14	4.15e-11	0.835445	6.69792	0.0016508	0.602328	2.42873	9.06664	2.66e-18	3.24e-14	1.81108	8.18092	5.38e-08	2.37e-05
mix_LOC103929416.1.4	-1.46147	2.89288	1.12e-05	0.00228398	ns	ns	ns	ns	ns	ns	ns	ns	ns	ns	ns	ns
mix_LOC104586892	0.857184	6.31262	1.93e-07	7.28e-05	ns	ns	ns	ns	1.44534	6.07704	1.53e-09	6.36e-07	1.02745	5.12042	0.000378493	0.0172836
mix_LOC104588645	0.968083	7.64096	9.53e-11	7.49e-08	0.563732	7.0662	0.0249029	1	1.7762	7.89638	9.2e-13	7.95e-10	1.0949	7.29691	0.000423138	0.0189966
mix_LOC104589643	0.559667	2.3919	0.00527251	0.282722	ns	ns	ns	ns	1.10829	2.98185	2.44e-05	0.00278057	0.958307	2.88259	0.0115405	0.197335
mix_LOC104595546	ns	ns	ns	ns	ns	ns	ns	ns	ns	ns	ns	ns	-1.96151	-0.634153	0.000131354	0.00781519
mix_LOC104607400.1.2	-0.783793	1.73393	0.0316287	0.730471	-1.03685	1.49013	0.0352363	1	ns	ns	ns	ns	-2.09445	1.3577	3.06e-06	0.000453358
mix_LOC104611310	2.15763	1.67669	5.93e-16	1.47e-12	ns	ns	ns	ns	1.93196	2.0246	3.06e-06	0.000492444	ns	ns	ns	ns
mix_LOC104877278	-0.839914	2.47886	3.55e-05	0.00603271	ns	ns	ns	ns	-0.910418	4.80735	0.00206022	0.0813624	-1.51278	5.40015	3.19e-06	0.000464805
mix_LOC104877297.1.5	ns	ns	ns	ns	-0.584147	6.20364	0.0197641	1	-0.555506	6.96927	0.00754235	0.193739	-1.11378	6.98276	2.76e-05	0.00239379
mix_LOC104877369.1.4	0.984654	5.15317	1.28e-06	0.000359277	ns	ns	ns	ns	1.32396	5.14607	9.83e-07	0.000192462	ns	ns	ns	ns
mix_LOC104877534.1.4	ns	ns	ns	ns	ns	ns	ns	ns	1.24365	3.93565	0.000117123	0.00975368	ns	ns	ns	ns
mix_LOC104878801	0.944071	6.63581	0.00019757	0.0253325	0.768675	5.72134	0.0175551	1	2.68286	6.46079	7.01e-16	2.16e-12	2.69512	5.66092	2.41e-07	6.95e-05
mix_LOC104878937.1.6	ns	ns	ns	ns	ns	ns	ns	ns	-0.683063	3.05419	0.0434194	0.512733	-2.70336	2.04526	1.15e-06	0.000217439
mix_LOC104878937.2.6	ns	ns	ns	ns	-0.860116	2.52952	0.0340388	1	-0.779038	1.26966	0.0277663	0.413951	-2.86784	0.207529	8.22e-06	0.000931589
mix_LOC104878937.3.6	ns	ns	ns	ns	-0.852957	2.91223	0.0268285	1	ns	ns	ns	ns	-2.33213	3.36874	3.67e-06	0.000517434
mix_LOC104878937.4.6	ns	ns	ns	ns	-0.82654	3.84805	0.0218595	1	ns	ns	ns	ns	-2.49333	2.99105	1.56e-05	0.00152744
mix_LOC104878937.5.6	ns	ns	ns	ns	-0.674636	4.2578	0.0413512	1	ns	ns	ns	ns	-2.52535	2.25826	8.68e-06	0.000970872
mix_LOC104878937.6.6	ns	ns	ns	ns	-0.730498	4.87871	0.0130515	1	ns	ns	ns	ns	-2.45424	2.94742	2.36e-05	0.00211396
mix_LOC104879028	-2.21058	3.62299	7.54e-07	0.000228885	ns	ns	ns	ns	ns	ns	ns	ns	-0.819014	4.33186	0.0338209	0.383694
mix_LOC104879039.7.8	1.444	1.7941	2.04e-05	0.00382924	ns	ns	ns	ns	ns	ns	ns	ns	ns	ns	ns	ns
mix_LOC104879072.6.8	-1.2497	2.53055	0.000939113	0.0846622	ns	ns	ns	ns	-1.6131	0.914951	0.000742105	0.039667	-2.03275	-0.101505	0.000118018	0.00724149
mix_LOC104879201.1.2	ns	ns	ns	ns	ns	ns	ns	ns	ns	ns	ns	ns	-2.83844	-0.633889	4.54e-05	0.00353869
mix_LOC104879201.2.2	ns	ns	ns	ns	-1.57408	-1.38608	0.0162121	1	ns	ns	ns	ns	-3.69874	-0.894115	6.01e-05	0.00431924
mix_LOC104879436.6.10	ns	ns	ns	ns	ns	ns	ns	ns	ns	ns	ns	ns	-1.63385	0.627332	2.59e-05	0.00227746
mix_LOC104879439.1.2	1.59643	3.90169	2.11e-06	0.000549919	ns	ns	ns	ns	ns	ns	ns	ns	ns	ns	ns	ns
mix_LOC104879474.1.5	ns	ns	ns	ns	ns	ns	ns	ns	ns	ns	ns	ns	-1.63337	1.36918	0.000155741	0.00881163
mix_LOC104879500	ns	ns	ns	ns	ns	ns	ns	ns	ns	ns	ns	ns	-2.68552	0.734515	3.66e-05	0.00297078
mix_LOC104879517	0.817906	5.46696	7.16e-05	0.0110463	ns	ns	ns	ns	1.5335	6.27209	3.85e-09	1.46e-06	ns	ns	ns	ns
mix_LOC104879622.1.8	-1.45302	-1.03661	0.00540157	0.286538	ns	ns	ns	ns	-0.944849	2.27037	0.00449829	0.137641	-2.72721	2.27919	5.13e-05	0.0038937
mix_LOC104879622.2.8	ns	ns	ns	ns	ns	ns	ns	ns	-1.27317	2.66113	4.01e-05	0.00415215	-2.57251	2.42935	2.99e-06	0.000448373
mix_LOC104879622.3.8	-1.21013	-1.1129	0.0155981	0.511255	ns	ns	ns	ns	-0.768784	2.4046	0.0171386	0.318536	-2.49203	2.31868	3.84e-05	0.00308951
mix_LOC104879622.6.8	-1.43791	-1.03385	0.00369504	0.220868	ns	ns	ns	ns	-0.89102	2.43972	0.00647962	0.176403	-2.8623	2.2887	5.58e-05	0.00413022
mix_LOC104879622.7.8	ns	ns	ns	ns	ns	ns	ns	ns	-0.842628	1.98872	0.00667767	0.179533	-2.45772	1.96664	7.99e-05	0.00537511
mix_LOC104879622.8.8	ns	ns	ns	ns	ns	ns	ns	ns	-1.33834	2.67171	8.93e-06	0.00121832	-2.35531	2.37329	4.5e-05	0.00351935
mix_LOC104879692	1.02261	3.052	2.3e-07	8.57e-05	ns	ns	ns	ns	1.76703	3.37559	7.39e-07	0.000150089	0.923879	3.32086	0.0270109	0.33386
mix_LOC104879695.1.3	1.21776	6.94793	8.41e-13	9.68e-10	0.596404	6.05958	0.0484801	1	1.73837	3.03752	1.35e-07	3.36e-05	ns	ns	ns	ns
mix_LOC104879695.3.3	1.14564	7.0334	1.42e-10	1.08e-07	ns	ns	ns	ns	1.91278	4.96906	1.67e-11	1.07e-08	0.650163	4.09941	0.0490583	0.479907
mix_LOC104879761	0.819431	4.69517	8.26e-06	0.00175503	ns	ns	ns	ns	1.41467	4.94518	1.17e-08	3.84e-06	0.739148	4.58803	0.0324688	0.373572
mix_LOC104879964.1.3	1.11673	3.48331	3.61e-05	0.00610227	ns	ns	ns	ns	1.4017	4.50331	9.97e-06	0.00133468	ns	ns	ns	ns
mix_LOC104879964.2.3	1.16531	3.20222	6.95e-06	0.00150795	ns	ns	ns	ns	1.5378	4.52933	7.12e-06	0.000999444	ns	ns	ns	ns
mix_LOC104879964.3.3	1.05737	5.48803	1.83e-05	0.00344823	ns	ns	ns	ns	1.40363	6.29148	6.25e-06	0.000897288	ns	ns	ns	ns
mix_LOC104880121.1.2	-1.03079	1.32594	0.00193414	0.145925	ns	ns	ns	ns	-0.878663	1.06426	0.025929	0.397028	-1.75421	1.41382	0.000103893	0.00655803
mix_LOC104880155	0.543266	1.58211	0.0229189	0.639792	ns	ns	ns	ns	1.24581	3.34653	5.38e-06	0.000791219	0.800862	3.21511	0.0226069	0.300032
mix_LOC104880178	ns	ns	ns	ns	ns	ns	ns	ns	ns	ns	ns	ns	-1.92412	2.92053	2.86e-05	0.0024645
mix_LOC104880194	0.869511	3.18825	1.39e-05	0.00273474	ns	ns	ns	ns	1.3313	4.96454	3.61e-08	1.08e-05	ns	ns	ns	ns
mix_LOC104880467	-0.476445	2.91786	0.026839	0.675658	ns	ns	ns	ns	ns	ns	ns	ns	-1.72737	2.21578	2.67e-05	0.00233345
mix_LOC104880497	ns	ns	ns	ns	ns	ns	ns	ns	-1.25947	2.24714	2.38e-05	0.00272977	-1.03609	1.69996	0.0209865	0.286135
mix_LOC104880535.1.2	ns	ns	ns	ns	-0.855193	5.22334	0.0133602	1	-0.67701	5.91606	0.00212235	0.0828703	-1.3941	5.48159	1.8e-05	0.00171818
mix_LOC104880636.48.94	1.22777	1.75519	2.74e-07	9.84e-05	ns	ns	ns	ns	1.83977	2.00026	5.7e-09	2.06e-06	0.810416	1.87415	0.041984	0.436438
mix_LOC104880655	ns	ns	ns	ns	ns	ns	ns	ns	ns	ns	ns	ns	-1.34172	3.83491	6.17e-05	0.00440305
mix_LOC104880693	0.558695	2.56416	0.0151788	0.506569	0.876313	2.39396	0.0453907	1	1.33155	3.45136	2.05e-05	0.00241526	1.39511	3.35037	0.00165734	0.0507407
mix_LOC104880901	-1.01447	1.7687	0.00149984	0.120311	-1.38514	1.09745	0.00734878	1	-1.24984	1.62409	0.00479678	0.144213	-2.39132	0.211288	4.76e-07	0.000114954
mix_LOC104881082	ns	ns	ns	ns	ns	ns	ns	ns	ns	ns	ns	ns	-3.68575	1.74238	3.04e-06	0.000452713
mix_LOC104881083.1.3	ns	ns	ns	ns	ns	ns	ns	ns	1.45308	2.36446	1.7e-05	0.00206069	ns	ns	ns	ns
mix_LOC104881171.1.2	-1.00743	2.61867	0.0314216	0.728564	ns	ns	ns	ns	ns	ns	ns	ns	-1.41931	3.60877	6.93e-05	0.00484212
mix_LOC104881591.1.3	0.747824	1.60134	0.0118154	0.441343	ns	ns	ns	ns	1.45143	2.03001	7.82e-06	0.00108908	ns	ns	ns	ns
mix_LOC104881595	-1.2922	1.34795	0.00229707	0.165006	-1.65541	1.16137	0.0028798	0.791248	-1.26739	3.90727	0.00012672	0.0103785	-2.01854	3.17524	3.15e-07	8.42e-05
mix_LOC104881639	-0.455305	2.57622	0.0423561	0.832868	ns	ns	ns	ns	-0.913033	1.20562	0.0201988	0.347517	-2.17726	0.317495	5.96e-05	0.00430647
mix_LOC104881856.5.7	ns	ns	ns	ns	ns	ns	ns	ns	-1.289	1.89248	0.000307805	0.0203628	-1.71333	1.47843	4.26e-05	0.00336138
mix_LOC104881856.6.7	ns	ns	ns	ns	ns	ns	ns	ns	-1.19709	0.222989	0.00522022	0.153145	-2.08876	-0.33231	6.98e-05	0.0048735
mix_LOC104881869	-0.889302	3.23795	0.000377986	0.0420397	-0.852756	3.8617	0.0249404	1	-1.07227	5.20328	0.000872836	0.044725	-1.65666	5.52855	2.89e-06	0.000438125
mix_LOC104881902.2.2	ns	ns	ns	ns	-2.02706	-1.28653	0.00981022	1	-1.79899	-0.960659	0.000343242	0.0220306	-2.74343	-0.979243	1.23e-05	0.00127621
mix_LOC104881918.1.2	1.75634	3.36432	3.5e-13	4.56e-10	1.11037	3.06802	0.0146295	1	2.97755	0.697191	1.43e-06	0.000260413	1.32152	-0.293984	0.00918244	0.169128
mix_LOC104881918.2.2	1.71286	2.31901	5.86e-10	3.87e-07	1.01518	2.04177	0.0385603	1	3.01963	0.0323158	2.66e-08	8.15e-06	1.32623	-0.688853	0.0324874	0.373701
mix_LOC104882187	ns	ns	ns	ns	ns	ns	ns	ns	1.40583	4.26648	1.18e-06	0.000224539	ns	ns	ns	ns
mix_LOC104882469.1.3	0.840551	4.67438	4.11e-07	0.000136597	ns	ns	ns	ns	1.0677	4.82654	4.36e-05	0.00447423	ns	ns	ns	ns
mix_LOC104882507	ns	ns	ns	ns	ns	ns	ns	ns	ns	ns	ns	ns	-4.63598	-0.540805	1.55e-09	2.08e-06
mix_LOC104882515.3.3	-0.745417	1.15082	0.00356036	0.218984	ns	ns	ns	ns	-2.07989	0.200594	7.52e-05	0.00693946	ns	ns	ns	ns
mix_LOC104882568	-0.394231	5.52102	0.015443	0.509886	-0.599315	5.72109	0.00935721	1	-0.533362	6.04929	0.0164158	0.310697	-1.06169	5.89092	9.99e-05	0.00634275
mix_LOC104882771.3.4	ns	ns	ns	ns	ns	ns	ns	ns	ns	ns	ns	ns	-2.11788	0.307956	3.65e-05	0.00297078
mix_LOC104890139	ns	ns	ns	ns	ns	ns	ns	ns	-1.9972	-1.14083	0.00442778	0.136445	-2.94776	-0.00253358	8.23e-07	0.000173238
mix_LOC105124665	ns	ns	ns	ns	ns	ns	ns	ns	1.53638	5.40265	1.5e-05	0.00188182	1.61743	4.6858	1.25e-05	0.0012932
mix_LOC105125198	-0.59849	3.27988	0.0248656	0.651576	ns	ns	ns	ns	-0.705898	3.83773	0.0292099	0.423822	-1.76475	4.82465	1.07e-05	0.00114091
mix_LOC105128256	-0.612486	0.956611	0.0275846	0.68746	ns	ns	ns	ns	-1.27544	1.99506	0.000869334	0.0445916	-1.95775	2.63814	1.03e-06	0.000201687
mix_LOC105156215	ns	ns	ns	ns	ns	ns	ns	ns	-0.755472	4.52109	0.00584656	0.164676	-1.59229	4.20761	9.48e-06	0.00104148
mix_LOTGIDRAFT_168364	-8.03629	-0.937944	0.000382891	0.0423946	ns	ns	ns	ns	ns	ns	ns	ns	-8.87618	-0.292045	0.000140295	0.00821624
mix_LOXO	ns	ns	ns	ns	ns	ns	ns	ns	ns	ns	ns	ns	-1.09461	6.36485	8.29e-05	0.00554298
mix_lzy1b-1	ns	ns	ns	ns	ns	ns	ns	ns	ns	ns	ns	ns	-3.66473	-1.82721	5.87e-05	0.00425641
mix_MELLADRAFT_70599	ns	ns	ns	ns	ns	ns	ns	ns	ns	ns	ns	ns	-4.87753	-2.19493	9.33e-06	0.00102966
mix_MGYG_04363	ns	ns	ns	ns	ns	ns	ns	ns	-2.02078	-0.454529	0.00225509	0.0862189	-3.40751	0.385798	1.29e-05	0.00131719
mix_MLO15.2.4	ns	ns	ns	ns	ns	ns	ns	ns	-1.17868	3.54293	6.63e-05	0.00630512	-1.61009	3.68643	2.77e-06	0.000427802
mix_Moror_13020.3.7	3.15578	-1.91809	3.57e-05	0.00604256	3.27622	-0.749469	0.00552095	1	ns	ns	ns	ns	-2.83286	2.91445	0.00769372	0.150178
mix_Moror_140	ns	ns	ns	ns	-1.29212	0.850907	0.0223282	1	-1.20333	2.43512	0.000715063	0.0384705	-2.89538	3.08959	3.75e-09	3.81e-06
mix_Moror_1418	ns	ns	ns	ns	-1.95917	-0.178371	0.0126901	1	-1.29595	1.83633	0.00178691	0.0737845	-3.25924	2.27439	4.21e-10	7.37e-07
mix_Moror_17733	ns	ns	ns	ns	ns	ns	ns	ns	ns	ns	ns	ns	-2.24997	0.996448	3.95e-06	0.000543366
mix_Moror_4740.2.3	3.3998	-2.4117	0.0101966	0.404376	ns	ns	ns	ns	-5.0688	1.20022	5.4e-05	0.00533206	-4.67453	2.59368	0.00418753	0.0974422
mix_Moror_6823	ns	ns	ns	ns	-1.60176	0.572964	0.0199312	1	-0.872116	1.38688	0.0107354	0.239613	-2.74993	2.07895	1.84e-08	1.08e-05
mix_Moror_8997	ns	ns	ns	ns	ns	ns	ns	ns	ns	ns	ns	ns	-1.95569	1.55183	3.92e-05	0.00314557
mix_Moror_9499	ns	ns	ns	ns	ns	ns	ns	ns	ns	ns	ns	ns	-3.24428	-1.1355	0.000102535	0.00648845
mix_Moror_9821	ns	ns	ns	ns	ns	ns	ns	ns	ns	ns	ns	ns	-4.70169	2.02031	2.24e-07	6.5e-05
mix_MTR_1g006010.1.3	ns	ns	ns	ns	ns	ns	ns	ns	-1.48525	1.41469	0.000854941	0.0438988	1.89071	3.30993	7.9e-05	0.00532953
mix_MTR_1g006010.2.3	1.46345	0.0556937	0.00247424	0.172173	ns	ns	ns	ns	ns	ns	ns	ns	2.9499	1.77839	8.55e-06	0.000961867
mix_MTR_1g006120.3.6	5.13682	4.68784	8.05e-07	0.000241615	ns	ns	ns	ns	-1.24071	0.530707	0.0486094	0.540286	2.78945	3.64045	8.37e-05	0.00556647
mix_MTR_1g006300.1.3	3.21209	5.94729	1.55e-05	0.00297687	ns	ns	ns	ns	-2.06769	2.1652	0.000414781	0.0252797	2.4616	4.34368	7.33e-08	2.98e-05
mix_MTR_1g006300.2.3	ns	ns	ns	ns	ns	ns	ns	ns	-3.02914	-0.736277	0.000404916	0.024862	2.08574	1.08272	2.44e-05	0.00217188
mix_MTR_1g006300.3.3	ns	ns	ns	ns	ns	ns	ns	ns	-1.60437	-1.04137	0.0461232	0.527712	2.40108	1.12953	6.87e-06	0.000826754
mix_MYCFIDRAFT_194737	ns	ns	ns	ns	ns	ns	ns	ns	ns	ns	ns	ns	-3.74271	-1.51791	2.39e-06	0.000384024
mix_NAR21	1.33275	6.52352	2.22e-13	3.05e-10	0.943391	6.07995	0.00199866	0.653976	1.93633	7.55657	2.6e-13	3.07e-10	1.02676	7.28132	0.00456067	0.103515
mix_NCED1.1.2	-0.561848	3.62372	0.044585	0.856617	-0.835938	3.77436	0.00866261	1	-1.2239	4.62302	6.28e-05	0.00603089	-1.75758	4.66757	1.15e-06	0.00021764
mix_NCU02206	ns	ns	ns	ns	ns	ns	ns	ns	-9.8003	2.50747	2.87e-05	0.00319524	ns	ns	ns	ns
mix_PFL1_00833.1.2	ns	ns	ns	ns	ns	ns	ns	ns	-1.56357	-1.99924	0.0113119	0.247136	-2.53253	-0.250019	4.4e-07	0.000109459
mix_PFL1_00833.2.2	ns	ns	ns	ns	ns	ns	ns	ns	ns	ns	ns	ns	-2.57751	-0.398028	3.78e-06	0.000526601
mix_PFL1_03980	ns	ns	ns	ns	ns	ns	ns	ns	ns	ns	ns	ns	-2.76932	0.126492	0.000155691	0.00881163
mix_PFL1_06522	ns	ns	ns	ns	ns	ns	ns	ns	ns	ns	ns	ns	-3.47177	-1.55028	0.000108603	0.0067795
mix_PHACADRAFT_199799.1.3	ns	ns	ns	ns	ns	ns	ns	ns	-0.899744	0.99536	0.0437324	0.514225	-2.30394	1.33281	1.98e-05	0.00186277
mix_PHACADRAFT_252608	ns	ns	ns	ns	-1.58679	-0.456041	0.0442358	1	-1.42959	0.842333	0.000392717	0.024233	-2.3776	1.4881	3.57e-05	0.00291431
mix_PHACADRAFT_256245	ns	ns	ns	ns	ns	ns	ns	ns	ns	ns	ns	ns	-2.3554	2.19217	6.81e-05	0.00477885
mix_PHACADRAFT_258770	ns	ns	ns	ns	ns	ns	ns	ns	-1.76686	0.390713	1.82e-06	0.000320518	-2.05416	1.03992	6.42e-05	0.00454773
mix_PikoCp997.2.2	ns	ns	ns	ns	ns	ns	ns	ns	-1.03682	3.20991	0.0228776	0.371424	1.51295	5.30848	8.64e-05	0.00570471
mix_PNEG_00602	ns	ns	ns	ns	ns	ns	ns	ns	ns	ns	ns	ns	-3.35182	-1.8416	8.71e-05	0.00572898
mix_POPTR_0013s00630g	ns	ns	ns	ns	ns	ns	ns	ns	ns	ns	ns	ns	-2.82588	0.62285	3e-07	8.05e-05
mix_POPTR_0019s08230g	3.90719	-2.64904	0.0236075	0.639792	ns	ns	ns	ns	1.28122	2.68704	6.97e-06	0.000987215	ns	ns	ns	ns
mix_PRUPE_ppa004321mg	1.31883	2.53907	1.22e-07	4.79e-05	1.24456	2.65171	0.00191732	0.637823	1.96626	5.29124	6.18e-11	3.52e-08	1.4213	5.13	3.16e-05	0.0026827
mix_PRUPE_ppa020726mg	1.46994	6.51834	1.88e-12	2.09e-09	0.963887	6.40067	0.000775064	0.445353	2.05447	5.71348	2.68e-13	3.07e-10	0.966947	5.09754	0.0035553	0.0863326
mix_PRUPE_ppa025123mg	ns	ns	ns	ns	ns	ns	ns	ns	ns	ns	ns	ns	-3.57646	-1.26146	1.03e-05	0.00111778
mix_PRUPE_ppb014454mg	ns	ns	ns	ns	ns	ns	ns	ns	ns	ns	ns	ns	-3.62878	1.59155	0.000134797	0.00799192
mix_PTT_08692	ns	ns	ns	ns	ns	ns	ns	ns	ns	ns	ns	ns	-4.48201	-2.49318	3.52e-05	0.00289131
mix_PUNSTDRAFT_115010	-1.43377	0.166683	0.000533705	0.0540178	ns	ns	ns	ns	-0.603084	2.58345	0.0430312	0.510339	-1.78641	3.35398	3.1e-05	0.00264143
mix_PUNSTDRAFT_123274	-1.10666	0.291342	0.0220122	0.626533	ns	ns	ns	ns	ns	ns	ns	ns	-1.98724	4.02415	9.26e-05	0.00601576
mix_PUNSTDRAFT_141655	ns	ns	ns	ns	ns	ns	ns	ns	-0.747788	1.0403	0.0346202	0.458787	-1.81072	1.66215	0.000136434	0.00805033
mix_RCOM_0596970	1.31972	1.82813	2.09e-06	0.000546967	1.06873	1.90939	0.0140281	1	1.47322	1.86566	5.69e-06	0.000824689	1.3499	1.89629	0.00168664	0.0513491
mix_RCOM_1338000	1.39725	5.76639	1.7e-13	2.47e-10	0.714334	4.78931	0.0237831	1	2.35985	6.97416	2.99e-17	1.64e-13	1.81685	6.20152	5.85e-08	2.51e-05
mix_RCOM_1378220.1.2	ns	ns	ns	ns	ns	ns	ns	ns	ns	ns	ns	ns	-3.36962	-0.785749	8.82e-06	0.000983261
mix_RCOM_1401120	ns	ns	ns	ns	ns	ns	ns	ns	1.93856	0.741209	0.00980424	0.228248	1.98912	-0.1241	8.44e-05	0.00560159
mix_RCOM_1434750	ns	ns	ns	ns	ns	ns	ns	ns	1.54846	6.20092	0.00130883	0.0597168	1.96359	5.80474	8.33e-09	6.31e-06
mix_RCOM_1442130	0.536194	4.37071	0.00393765	0.231881	0.660888	3.6859	0.043678	1	1.2449	5.37445	5.02e-06	0.000749888	ns	ns	ns	ns
mix_RPL39	ns	ns	ns	ns	ns	ns	ns	ns	ns	ns	ns	ns	-3.37401	-2.04747	6.42e-05	0.00454773
mix_Rspav1gp1.7.8	ns	ns	ns	ns	ns	ns	ns	ns	ns	ns	ns	ns	-2.98928	4.17811	0.00010553	0.00664488
mix_Rspav1gp3.3.3	ns	ns	ns	ns	ns	ns	ns	ns	ns	ns	ns	ns	-3.90771	1.83905	0.000148167	0.00852567
mix_Rspav1gp5.2.8	-1.66347	5.96412	0.00929559	0.382451	ns	ns	ns	ns	ns	ns	ns	ns	-5.34536	3.07321	9.07e-12	3.54e-08
mix_SCHCODRAFT_46856	-1.67974	-0.27645	0.00143889	0.116365	-1.85657	1.19937	0.00935559	1	-1.08048	2.57211	0.000797855	0.0417463	-2.25797	3.24908	4.65e-05	0.00360163
mix_SCHCODRAFT_72084.2.3	ns	ns	ns	ns	ns	ns	ns	ns	-1.23834	1.62586	0.0065318	0.177343	-2.5455	2.35319	1.56e-06	0.000273567
mix_SCHCODRAFT_72084.3.3	ns	ns	ns	ns	-1.79213	-1.25521	0.0202368	1	ns	ns	ns	ns	-2.80361	0.313971	2.09e-05	0.00193745
mix_SCHCODRAFT_81106	ns	ns	ns	ns	ns	ns	ns	ns	-0.776019	0.222258	0.0373309	0.47588	-2.00219	0.775571	7.34e-05	0.00504797
mix_SERLADRAFT_366786	ns	ns	ns	ns	-2.10507	0.214499	0.00862521	1	-1.21012	2.01067	0.00289049	0.102191	-3.13489	2.53397	7.14e-12	3.29e-08
mix_SERLADRAFT_409925	ns	ns	ns	ns	ns	ns	ns	ns	-1.64618	-1.1194	0.000695459	0.0375392	-2.24812	-0.491129	0.00012744	0.00763602
mix_SERLADRAFT_468668	ns	ns	ns	ns	ns	ns	ns	ns	ns	ns	ns	ns	-2.49585	-0.0732622	0.000117869	0.00724149
mix_STEHIDRAFT_119741	ns	ns	ns	ns	-1.91498	-0.921071	0.036218	1	-1.51709	-0.57234	0.000359052	0.0227216	-3.2192	0.00708048	5.06e-08	2.28e-05
mix_STEHIDRAFT_96901	ns	ns	ns	ns	ns	ns	ns	ns	ns	ns	ns	ns	-2.37765	-0.20544	1.27e-05	0.00130635
mix_TCM_001643	ns	ns	ns	ns	ns	ns	ns	ns	-2.77086	3.14089	0.00160542	0.0683995	3.43471	2.72581	9.58e-09	6.85e-06
mix_TCM_002943	ns	ns	ns	ns	ns	ns	ns	ns	ns	ns	ns	ns	-2.71193	-0.419905	2.64e-05	0.0023091
mix_TCM_015902	ns	ns	ns	ns	-0.631932	7.28837	0.014818	1	ns	ns	ns	ns	-1.13382	7.92836	0.000180172	0.00984246
mix_TCM_016220	ns	ns	ns	ns	ns	ns	ns	ns	2.7255	1.14469	3.31e-06	0.000526391	2.19614	-0.716581	0.000365621	0.0169303
mix_TCM_021095	0.820057	6.07891	5.21e-07	0.000166271	ns	ns	ns	ns	1.3956	6.55541	1.06e-08	3.52e-06	1.04916	5.55591	0.000145102	0.0083873
mix_TCM_029475	ns	ns	ns	ns	ns	ns	ns	ns	-1.21002	0.561881	0.000911378	0.0463179	-2.87517	-0.0546419	0.000106061	0.00667004
mix_TCM_030351	ns	ns	ns	ns	ns	ns	ns	ns	ns	ns	ns	ns	-4.18591	-0.0518397	1.09e-10	2.51e-07
mix_TCM_032000.1.4	ns	ns	ns	ns	-1.98808	-0.471643	0.0066224	1	-1.54458	-0.48135	0.00284783	0.101009	-3.46658	0.647226	1.15e-08	7.63e-06
mix_TCM_032000.2.4	ns	ns	ns	ns	-1.50205	-0.276152	0.019444	1	-1.16172	-0.119694	0.0308015	0.433461	-3.21613	0.776306	8.96e-08	3.3e-05
mix_TCM_032000.3.4	ns	ns	ns	ns	-1.99161	-0.988712	0.0367601	1	ns	ns	ns	ns	-3.54854	0.203354	4.84e-12	2.73e-08
mix_TCM_032000.4.4	-2.77976	-2.21195	0.00447597	0.25252	-1.8375	-0.166933	0.00803749	1	-1.52739	-0.185356	0.00512068	0.151119	-3.55103	0.962888	1.05e-09	1.57e-06
mix_TCM_040027	0.708971	3.20141	0.000190717	0.0246043	ns	ns	ns	ns	1.37128	2.3854	7.07e-06	0.000995399	0.849679	1.91211	0.0496715	0.483297
mix_TCM_040821	ns	ns	ns	ns	ns	ns	ns	ns	ns	ns	ns	ns	1.49381	7.58008	0.000137335	0.0080857
mix_TCM_045567	0.498172	3.70794	0.00661228	0.320444	ns	ns	ns	ns	1.17624	4.46735	1.19e-05	0.00153447	ns	ns	ns	ns
mix_TCM_046952	ns	ns	ns	ns	ns	ns	ns	ns	ns	ns	ns	ns	-3.13	0.0141478	1.53e-05	0.0015087
mix_TDEL0F02690	ns	ns	ns	ns	ns	ns	ns	ns	ns	ns	ns	ns	-3.34285	-0.303865	7.29e-06	0.000864466
mix_THITE_2107085	5.85663	-2.65011	0.00363886	0.218984	ns	ns	ns	ns	-8.44937	1.95553	0.000101513	0.00867237	ns	ns	ns	ns
mix_TRAVEDRAFT_141416	ns	ns	ns	ns	-2.25316	-2.83817	0.0436115	1	ns	ns	ns	ns	-2.76661	-0.752807	1.58e-06	0.000275483
mix_TRAVEDRAFT_161504	-1.01282	-0.194217	0.0290762	0.702455	ns	ns	ns	ns	ns	ns	ns	ns	-2.48713	3.46983	7.03e-07	0.000155179
mix_TRAVEDRAFT_40513	ns	ns	ns	ns	ns	ns	ns	ns	ns	ns	ns	ns	-2.03778	1.77046	3.64e-05	0.00296129
mix_TRAVEDRAFT_68818	ns	ns	ns	ns	-3.38177	-3.03947	0.0125505	1	ns	ns	ns	ns	-3.23382	-0.352216	1.32e-06	0.000239688
mix_UMAG_00204	ns	ns	ns	ns	ns	ns	ns	ns	-1.05691	1.87981	0.00232018	0.0878935	-2.05704	2.65546	0.000138033	0.0081174
mix_W97_04364	ns	ns	ns	ns	ns	ns	ns	ns	-2.45402	2.5109	1.31e-06	0.000244501	-3.27138	3.20835	1.38e-05	0.00139263

## Sheet: Supplementary Table S5
Supplementary Table S5. Gene module membership For each genes (rows), Protein name, Evalue, Identity percentage and Species correspond to BlastX results. The BIN code, name and description come from the mercator annotation. The kME and P-values are presented for each module in the last columns.
Identifier	Protein name	Evalue	Identity percentage	Species	Description	BIN code	BIN name	Bin description	MMlightyellow	MMpink	MMlightgreen	MMmagenta	MMtan	MMred	MMturquoise	MMdarkred	MMroyalblue	MMmidnightblue	MMgreenyellow	MMpurple	MMgreen	MMdarkgreen	MMorange	MMblack	MMdarkturquoise	MMcyan	MMsalmon	MMlightcyan	MMdarkgrey	MMgrey60	MMbrown	MMblue	MMyellow	MMgrey	pMMlightyellow	pMMpink	pMMlightgreen	pMMmagenta	pMMtan	pMMred	pMMturquoise	pMMdarkred	pMMroyalblue	pMMmidnightblue	pMMgreenyellow	pMMpurple	pMMgreen	pMMdarkgreen	pMMorange
mix_4CL	XP_002274994	0.0	99.2932862191	Vitis vinifera	gi|225454787|ref|XP_002274994.1| PREDICTED: 4-coumarate--CoA ligase 2 [Vitis vinifera]	16.2.1.3	secondary metabolism.phenylpropanoids.lignin biosynthesis.4CL	(p31687|4cl2_soybn : 865.0) 4-coumarate--CoA ligase 2 (EC 6.2.1.12) (4CL 2) (4-coumaroyl-CoA synthase 2) (Clone 4CL16) - Glycine max (Soybean) & (at1g65060 : 760.0) encodes an isoform of 4-coumarate:CoA ligase (4CL), which is involved in the last step of the general phenylpropanoid pathway. mRNA levels are not induced in response to wounding or to fungal infection by P. parasitica. mRNA is expres…	0.316742	-0.36752	-0.0995456	0.71914	0.117738	0.683252	0.934931	0.346779	-0.148551	-0.0039332	-0.140907	-0.681826	-0.249508	0.169568	-0.290196	0.395398	0.00809904	-0.020442	2.70019e-05	-0.332057	-0.24593	-0.40025	-0.658553	-0.93557	-0.747616	-0.00691046	0.131551	0.0772643	0.643515	7.50214e-05	0.583749	0.000233303	2.25358e-11	0.0968847	0.48846	0.985447	0.511349	0.000243276	0.239678	0.428289	0.168949
mix_6PGD	O60037	0.0	73.8775510204	Cunninghamella elegans	sp|O60037|6PGD_CUNEL 6-phosphogluconate dehydrogenase%2C decarboxylating OS%3DCunninghamella elegans GN%3D6-PGD PE%3D2 SV%3D1	7.1.3	OPP.oxidative PP.6-phosphogluconate dehydrogenase	(at5g41670 : 431.0) 6-phosphogluconate dehydrogenase family protein; FUNCTIONS IN: in 6 functions; INVOLVED IN: response to fructose stimulus, response to cadmium ion, response to sucrose stimulus, response to glucose stimulus; LOCATED IN: mitochondrion, chloroplast; EXPRESSED IN: 24 plant structures; EXPRESSED DURING: 14 growth stages; CONTAINS InterPro DOMAIN/s: 6-phosphogluconate dehydrogenase…	-0.0488159	0.0525801	0.301887	-0.203358	-0.364179	-0.533794	0.0296087	-0.0960337	-0.357383	-0.351035	-0.286898	-0.00487365	-0.734082	-0.272634	-0.128409	0.484624	0.545241	0.692901	0.971299	-0.0699137	0.105686	0.0353658	0.429295	-0.0632033	0.412227	0.261641	0.8208	0.807226	0.151661	0.340553	0.0802018	0.00722017	0.890763	0.655318	0.0864374	0.0925848	0.174065	0.981968	4.44278e-05	0.197429	0.549857
mix_ABC	NP_001288053	0.0	95.8649207443	Vitis vinifera	gi|666875828|ref|NP_001288053.1| ABC transporter-like [Vitis vinifera]	34.16	transport.ABC transporters and multidrug resistance systems	(q76cu2|pdr1_tobac : 2108.0) Pleiotropic drug resistance protein 1 (NtPDR1) - Nicotiana tabacum (Common tobacco) & (at1g15520 : 1996.0) ABC transporter family involved in ABA transport and resistance to lead. Localizes to plasma membrane. Upregulated by lead. Expressed in leaves, flowers, stomata and roots.; pleiotropic drug resistance 12 (PDR12); CONTAINS InterPro DOMAIN/s: ATPase, AAA+ type, co…	-0.230639	0.0270265	0.247503	-0.153534	-0.0520774	-0.387835	-0.253907	-0.473581	-0.467312	0.236006	0.054568	0.223349	-0.060149	0.368511	0.571655	-0.249978	0.105777	0.316527	0.159893	0.311861	0.382816	0.320233	0.415494	0.26722	0.123807	0.308361	0.278241	0.900241	0.243601	0.473825	0.809036	0.0611195	0.231219	0.0194082	0.0213096	0.266895	0.800079	0.294134	0.780098	0.0764084	0.00351985
mix_ABCC1.1.2	XP_010662587	4.39991e-26	97.8723404255	Vitis vinifera	gi|731423700|ref|XP_010662587.1| PREDICTED: ABC transporter C family member 10-like [Vitis vinifera] >gi|731423702|ref|XP_010662588.1| PREDICTED: ABC transporter C family member 10-like [Vitis vinifera] >gi|731423704|ref|XP_010662589.1| PREDICTED: ABC tra	35.2	not assigned.unknown	(gnl|cdd|38301 : 53.9) no description available & (reliability: 100.0) & (original description: no original description)	0.0741551	-0.229177	0.0429933	0.168725	-0.349557	0.0398548	0.517827	0.166436	-0.252414	-0.37863	-0.396562	-0.392451	-0.581149	-0.435599	-0.528291	0.508591	0.071161	0.441777	0.488224	0.00943683	0.160079	0.121585	-0.0345902	-0.536305	-0.0924809	0.359926	0.730571	0.281384	0.841894	0.430621	0.0940618	0.853309	0.00954671	0.436991	0.234068	0.0680778	0.0550415	0.0578438	0.0029	0.0333673	0.00796169
mix_ABCC1.2.2	XP_010662587	0.0	99.4684889901	Vitis vinifera	gi|731423700|ref|XP_010662587.1| PREDICTED: ABC transporter C family member 10-like [Vitis vinifera] >gi|731423702|ref|XP_010662588.1| PREDICTED: ABC transporter C family member 10-like [Vitis vinifera] >gi|731423704|ref|XP_010662589.1| PREDICTED: ABC tra	34.16	transport.ABC transporters and multidrug resistance systems	(at3g59140 : 1837.0) member of MRP subfamily; multidrug resistance-associated protein 14 (MRP14); FUNCTIONS IN: ATPase activity, coupled to transmembrane movement of substances; INVOLVED IN: transport, transmembrane transport; LOCATED IN: plasma membrane; EXPRESSED IN: 17 plant structures; EXPRESSED DURING: 9 growth stages; CONTAINS InterPro DOMAIN/s: ATPase, AAA+ type, core (InterPro:IPR003593),…	0.0270044	-0.415451	0.0588642	0.407783	-0.205829	0.205502	0.744688	0.0402063	-0.519031	-0.2001	-0.379429	-0.532977	-0.546454	-0.309699	-0.554919	0.414511	0.109562	0.404931	0.382548	0.0765941	0.090102	0.0101654	-0.177269	-0.748738	-0.25329	0.485747	0.900322	0.0434932	0.784686	0.0479268	0.33459	0.335376	2.99879e-05	0.852029	0.00935197	0.34851	0.0674509	0.0073265	0.00573028	0.140831	0.00488542
mix_ABP1.1.3	XP_010652024	2.74413e-78	99.2481203008	Vitis vinifera	gi|731394972|ref|XP_010652024.1| PREDICTED: auxin-binding protein 1 isoform X1 [Vitis vinifera]	17.2.2	hormone metabolism.auxin.signal transduction	(p33490|abp1_tobac : 199.0) Auxin-binding protein T85 precursor (ABP) - Nicotiana tabacum (Common tobacco) & (at4g02980 : 176.0) Auxin binding protein involved in cell elongation and cell division. ABP1 is ubiquitinated in vitro and in planta by AtRma2.; endoplasmic reticulum auxin binding protein 1 (ABP1); FUNCTIONS IN: auxin binding; INVOLVED IN: positive regulation of cell division, positive r…	0.278453	-0.274958	-0.273521	0.472599	-0.0374365	0.676362	0.764057	0.0789173	0.0555153	0.0657374	-0.0252392	-0.496055	0.0384594	0.141883	-0.0124524	0.233837	-0.360846	-0.198006	-0.0562855	-0.0175709	-0.0605221	-0.216687	-0.589386	-0.75623	-0.690105	0.338933	0.187654	0.193484	0.195918	0.0196968	0.862124	0.000285014	1.39018e-05	0.713956	0.796678	0.760226	0.90681	0.0136893	0.858394	0.508397	0.953948
mix_ABP1.2.3	XP_010652024	1.23331e-67	98.0392156863	Vitis vinifera	gi|731394972|ref|XP_010652024.1| PREDICTED: auxin-binding protein 1 isoform X1 [Vitis vinifera]	17.2.2	hormone metabolism.auxin.signal transduction	(p33490|abp1_tobac : 170.0) Auxin-binding protein T85 precursor (ABP) - Nicotiana tabacum (Common tobacco) & (loc_os12g34460.1 : 158.0) no description available & (at4g02980 : 157.0) Auxin binding protein involved in cell elongation and cell division. ABP1 is ubiquitinated in vitro and in planta by AtRma2.; endoplasmic reticulum auxin binding protein 1 (ABP1); FUNCTIONS IN: auxin binding; INVOLVE…	0.0389415	-0.571596	-0.319513	0.469903	-0.147953	0.613168	0.89315	0.175349	-0.101645	0.227353	-0.0297369	-0.463484	-0.179699	0.0118796	-0.307897	0.408852	-0.147621	0.00158335	-0.0138088	-0.169808	0.0761743	-0.207114	-0.475814	-0.878737	-0.69137	0.307942	0.856636	0.00352398	0.128023	0.0205065	0.490234	0.00144253	4.32454e-09	0.412471	0.636496	0.285336	0.890293	0.0225429	0.400787	0.956065	0.143278
mix_ABP1.3.3	NP_001268026	3.38116e-19	94.8717948718	Vitis vinifera	gi|526117453|ref|NP_001268026.1| auxin-binding protein 1 precursor [Vitis vinifera]	17.2.2	hormone metabolism.auxin.signal transduction	(at4g02980 : 77.0) Auxin binding protein involved in cell elongation and cell division. ABP1 is ubiquitinated in vitro and in planta by AtRma2.; endoplasmic reticulum auxin binding protein 1 (ABP1); FUNCTIONS IN: auxin binding; INVOLVED IN: positive regulation of cell division, positive regulation of cell size, unidimensional cell growth, positive regulation of DNA endoreduplication, cytokinesis;…	0.0705416	-0.00145056	0.0550467	0.204233	0.199911	0.0800933	0.0958547	0.0579964	-0.2463	0.0278755	-0.168575	-0.230154	-0.00881158	0.070192	0.0996153	-0.167741	-0.186271	-0.037568	-0.144224	0.257355	0.259528	-0.164405	-0.117368	-0.0862783	-0.0154647	0.1231	0.743258	0.994633	0.79836	0.338435	0.348975	0.709872	0.655922	0.78779	0.245972	0.897123	0.431037	0.27928	0.967404	0.744489	0.643281
mix_ACA1_110310	XP_004357175	2.59383e-66	44.5229681979	Acanthamoeba castellanii str. Neff	gi|470527545|ref|XP_004357175.1| 11beta-hydroxysteroid dehydrogenase-like%2C putative [Acanthamoeba castellanii str. Neff]	26.22	misc.short chain dehydrogenase/reductase (SDR)	(at3g47350 : 152.0) Encodes a putative hydroxysteroid dehydrogenase (HSD). Genes that encode HSD include: At5g50600 and At5g50700 (HSD1), At3g47350(HSD2), At3g47360(HSD3), At5g50590 and At5g50690(HSD4), At5g50770(HSD6) (Plant Cell Physiology 50:1463). Two copies of HSD1 and HSD4 exist due to a gene duplication event. In Plant Physiology 145:87, At5g50690 is HSD7, At4g10020 is HSD5.; hydroxysteroi…	-0.00566532	-0.00258747	0.234792	-0.0533463	-0.219322	-0.325297	0.133192	-0.0500403	-0.273856	-0.257113	-0.196524	-0.0750252	-0.572326	-0.104121	-0.0821381	0.420742	0.452261	0.496768	0.883728	-0.093494	-0.0213879	-0.135795	0.215716	-0.162447	0.300299	0.187924	0.97904	0.990426	0.269434	0.804469	0.30315	0.120881	0.534965	0.816379	0.195348	0.225181	0.357368	0.727527	0.00347264	0.628262	0.70279
mix_ACBP.1.3	NP_001268019	3.39142e-30	93.2203389831	Vitis vinifera	gi|526117425|ref|NP_001268019.1| acyl-CoA-binding domain-containing protein 3-like precursor [Vitis vinifera]	35.2	not assigned.unknown	(loc_os03g14000.2 : 51.6) no description available & (reliability: 100.0) & (original description: no original description)	-0.063628	-0.000533031	0.0142377	0.176819	0.377592	0.194574	-0.128335	-0.136561	-0.0358025	-0.159539	-0.0506903	-0.0911462	0.472923	-0.178502	-0.345108	-0.518883	-0.439372	-0.432517	-0.373053	0.546195	-0.131373	0.00296527	-0.242686	0.132593	0.21948	0.116255	0.76771	0.998028	0.947354	0.408502	0.0688992	0.362254	0.550088	0.52459	0.86809	0.456485	0.814034	0.671879	0.0196012	0.403985	0.0986125
mix_ACBP.2.3	XP_010664074	1.40175e-42	98.5915492958	Vitis vinifera	gi|731427688|ref|XP_010664074.1| PREDICTED: acyl-CoA-binding domain-containing protein 3-like isoform X1 [Vitis vinifera]	11.1.13	lipid metabolism.FA synthesis and FA elongation.acyl-CoA binding protein	(at4g24230 : 93.6) acyl-CoA-binding protein ACBP3. Localized extracellularly in transiently expressed tobacco BY-2 cells and onion epidermal cells. Binds arachidonyl-CoA with high affinity.; acyl-CoA-binding domain 3 (ACBP3); FUNCTIONS IN: acyl-CoA binding; INVOLVED IN: fatty acid transport; LOCATED IN: extracellular region; EXPRESSED IN: 6 plant structures; CONTAINS InterPro DOMAIN/s: Acyl-CoA-b…	-0.134908	0.0602961	0.135261	0.0715545	0.287364	0.00319185	-0.289721	-0.153428	-0.00728962	-0.0891174	-0.178452	-0.0259105	0.357019	-0.0575623	0.0323039	-0.499979	-0.234605	-0.28473	-0.376834	0.470666	0.00294714	0.108164	-0.0192085	0.310059	0.220137	0.0138168	0.529668	0.779573	0.52858	0.739695	0.173337	0.98819	0.169681	0.474133	0.973032	0.678798	0.404117	0.904342	0.0867814	0.789343	0.880886
mix_ACBP.3.3	NP_001268019	5.07907e-157	97.9238754325	Vitis vinifera	gi|526117425|ref|NP_001268019.1| acyl-CoA-binding domain-containing protein 3-like precursor [Vitis vinifera]	11.1.13	lipid metabolism.FA synthesis and FA elongation.acyl-CoA binding protein	(at4g24230 : 119.0) acyl-CoA-binding protein ACBP3. Localized extracellularly in transiently expressed tobacco BY-2 cells and onion epidermal cells. Binds arachidonyl-CoA with high affinity.; acyl-CoA-binding domain 3 (ACBP3); FUNCTIONS IN: acyl-CoA binding; INVOLVED IN: fatty acid transport; LOCATED IN: extracellular region; EXPRESSED IN: 6 plant structures; CONTAINS InterPro DOMAIN/s: Acyl-CoA-…	-0.0912054	0.122259	0.219005	0.172219	0.521391	0.0341786	-0.336478	-0.20476	-0.0786606	-0.0899702	-0.100302	-0.0748095	0.464161	0.040988	-0.00232741	-0.645376	-0.410704	-0.399151	-0.388997	0.678046	-0.0966511	-0.0959773	-0.145167	0.336677	0.268722	0.0535361	0.671678	0.569281	0.303868	0.420995	0.00897991	0.874025	0.107905	0.337162	0.714849	0.675887	0.640984	0.728281	0.0223209	0.849184	0.991388
mix_ACLA_039150.1.2	XP_001271126	5.52992e-28	86.3636363636	Aspergillus clavatus NRRL 1	gi|121705726|ref|XP_001271126.1| ubiquitin-40S ribosomal protein S31 fusion protein [Aspergillus clavatus NRRL 1]	29.1	protein.aa activation	(loc_os08g08760.1 : 104.0) no description available & (at5g03240 : 103.0) encodes ubiquitin that is attached to proteins destined for degradation. UBQ3 is most homologous with UBQ4, and is expressed in higher levels in vegetative tissue but lower levels in flowers than UBQ4. UBQ3 encodes different number of ubiquitins in different ecotypes. UBQ3 transcript level is modulated by UV-B and light/dar…	0.359091	0.0031999	-0.0373437	0.475712	0.173989	0.456327	0.517947	-0.205583	-0.326295	0.0863689	-0.0429748	-0.420217	0.109974	0.233608	0.0363578	-0.169035	0.0417948	-0.250366	-0.000605922	0.274497	-0.290194	-0.217855	-0.479224	-0.518155	-0.365187	0.455548	0.0848377	0.98816	0.862463	0.0187943	0.416163	0.0250032	0.00952712	0.335181	0.119679	0.688212	0.841961	0.0409046	0.608964	0.271928	0.866062
mix_ACLA_039150.1.2	XP_001271126	5.52992e-28	86.3636363636	Aspergillus clavatus NRRL 1	gi|121705726|ref|XP_001271126.1| ubiquitin-40S ribosomal protein S31 fusion protein [Aspergillus clavatus NRRL 1]	29.5.11	protein.degradation.ubiquitin	(loc_os08g08760.1 : 104.0) no description available & (at5g03240 : 103.0) encodes ubiquitin that is attached to proteins destined for degradation. UBQ3 is most homologous with UBQ4, and is expressed in higher levels in vegetative tissue but lower levels in flowers than UBQ4. UBQ3 encodes different number of ubiquitins in different ecotypes. UBQ3 transcript level is modulated by UV-B and light/dar…	0.359091	0.0031999	-0.0373437	0.475712	0.173989	0.456327	0.517947	-0.205583	-0.326295	0.0863689	-0.0429748	-0.420217	0.109974	0.233608	0.0363578	-0.169035	0.0417948	-0.250366	-0.000605922	0.274497	-0.290194	-0.217855	-0.479224	-0.518155	-0.365187	0.455548	0.0848377	0.98816	0.862463	0.0187943	0.416163	0.0250032	0.00952712	0.335181	0.119679	0.688212	0.841961	0.0409046	0.608964	0.271928	0.866062
mix_ACLA_039150.1.2	XP_001271126	5.52992e-28	86.3636363636	Aspergillus clavatus NRRL 1	gi|121705726|ref|XP_001271126.1| ubiquitin-40S ribosomal protein S31 fusion protein [Aspergillus clavatus NRRL 1]	29.2.1.2.2.40	protein.synthesis.ribosomal protein.eukaryotic.60S subunit.L40	(loc_os08g08760.1 : 104.0) no description available & (at5g03240 : 103.0) encodes ubiquitin that is attached to proteins destined for degradation. UBQ3 is most homologous with UBQ4, and is expressed in higher levels in vegetative tissue but lower levels in flowers than UBQ4. UBQ3 encodes different number of ubiquitins in different ecotypes. UBQ3 transcript level is modulated by UV-B and light/dar…	0.359091	0.0031999	-0.0373437	0.475712	0.173989	0.456327	0.517947	-0.205583	-0.326295	0.0863689	-0.0429748	-0.420217	0.109974	0.233608	0.0363578	-0.169035	0.0417948	-0.250366	-0.000605922	0.274497	-0.290194	-0.217855	-0.479224	-0.518155	-0.365187	0.455548	0.0848377	0.98816	0.862463	0.0187943	0.416163	0.0250032	0.00952712	0.335181	0.119679	0.688212	0.841961	0.0409046	0.608964	0.271928	0.866062
mix_ACLA_039150.1.2	XP_001271126	5.52992e-28	86.3636363636	Aspergillus clavatus NRRL 1	gi|121705726|ref|XP_001271126.1| ubiquitin-40S ribosomal protein S31 fusion protein [Aspergillus clavatus NRRL 1]	29.5.11.1	protein.degradation.ubiquitin.ubiquitin	(loc_os08g08760.1 : 104.0) no description available & (at5g03240 : 103.0) encodes ubiquitin that is attached to proteins destined for degradation. UBQ3 is most homologous with UBQ4, and is expressed in higher levels in vegetative tissue but lower levels in flowers than UBQ4. UBQ3 encodes different number of ubiquitins in different ecotypes. UBQ3 transcript level is modulated by UV-B and light/dar…	0.359091	0.0031999	-0.0373437	0.475712	0.173989	0.456327	0.517947	-0.205583	-0.326295	0.0863689	-0.0429748	-0.420217	0.109974	0.233608	0.0363578	-0.169035	0.0417948	-0.250366	-0.000605922	0.274497	-0.290194	-0.217855	-0.479224	-0.518155	-0.365187	0.455548	0.0848377	0.98816	0.862463	0.0187943	0.416163	0.0250032	0.00952712	0.335181	0.119679	0.688212	0.841961	0.0409046	0.608964	0.271928	0.866062
mix_ACLA_039150.1.2	XP_001271126	5.52992e-28	86.3636363636	Aspergillus clavatus NRRL 1	gi|121705726|ref|XP_001271126.1| ubiquitin-40S ribosomal protein S31 fusion protein [Aspergillus clavatus NRRL 1]	29.2.1.2.1.27	protein.synthesis.ribosomal protein.eukaryotic.40S subunit.S27	(loc_os08g08760.1 : 104.0) no description available & (at5g03240 : 103.0) encodes ubiquitin that is attached to proteins destined for degradation. UBQ3 is most homologous with UBQ4, and is expressed in higher levels in vegetative tissue but lower levels in flowers than UBQ4. UBQ3 encodes different number of ubiquitins in different ecotypes. UBQ3 transcript level is modulated by UV-B and light/dar…	0.359091	0.0031999	-0.0373437	0.475712	0.173989	0.456327	0.517947	-0.205583	-0.326295	0.0863689	-0.0429748	-0.420217	0.109974	0.233608	0.0363578	-0.169035	0.0417948	-0.250366	-0.000605922	0.274497	-0.290194	-0.217855	-0.479224	-0.518155	-0.365187	0.455548	0.0848377	0.98816	0.862463	0.0187943	0.416163	0.0250032	0.00952712	0.335181	0.119679	0.688212	0.841961	0.0409046	0.608964	0.271928	0.866062
mix_ACLA_039150.2.2	XP_001271126	4.57294e-28	86.3636363636	Aspergillus clavatus NRRL 1	gi|121705726|ref|XP_001271126.1| ubiquitin-40S ribosomal protein S31 fusion protein [Aspergillus clavatus NRRL 1]	29.2.1.2.2.40	protein.synthesis.ribosomal protein.eukaryotic.60S subunit.L40	(loc_os08g08760.1 : 104.0) no description available & (at5g03240 : 103.0) encodes ubiquitin that is attached to proteins destined for degradation. UBQ3 is most homologous with UBQ4, and is expressed in higher levels in vegetative tissue but lower levels in flowers than UBQ4. UBQ3 encodes different number of ubiquitins in different ecotypes. UBQ3 transcript level is modulated by UV-B and light/dar…	0.090419	-0.452391	-0.22996	0.422238	-0.176428	0.469461	0.862573	0.036725	-0.282809	0.162632	0.0850427	-0.368128	-0.261574	0.0638546	-0.271655	0.416	0.114517	0.125054	0.127127	-0.152011	-0.113449	-0.23866	-0.386154	-0.861558	-0.596056	0.390419	0.674357	0.0264459	0.279697	0.0398439	0.409557	0.0206417	5.94286e-08	0.864721	0.180557	0.447689	0.69277	0.076738	0.216953	0.766905	0.199108
mix_ACLA_039150.2.2	XP_001271126	4.57294e-28	86.3636363636	Aspergillus clavatus NRRL 1	gi|121705726|ref|XP_001271126.1| ubiquitin-40S ribosomal protein S31 fusion protein [Aspergillus clavatus NRRL 1]	29.5.11	protein.degradation.ubiquitin	(loc_os08g08760.1 : 104.0) no description available & (at5g03240 : 103.0) encodes ubiquitin that is attached to proteins destined for degradation. UBQ3 is most homologous with UBQ4, and is expressed in higher levels in vegetative tissue but lower levels in flowers than UBQ4. UBQ3 encodes different number of ubiquitins in different ecotypes. UBQ3 transcript level is modulated by UV-B and light/dar…	0.090419	-0.452391	-0.22996	0.422238	-0.176428	0.469461	0.862573	0.036725	-0.282809	0.162632	0.0850427	-0.368128	-0.261574	0.0638546	-0.271655	0.416	0.114517	0.125054	0.127127	-0.152011	-0.113449	-0.23866	-0.386154	-0.861558	-0.596056	0.390419	0.674357	0.0264459	0.279697	0.0398439	0.409557	0.0206417	5.94286e-08	0.864721	0.180557	0.447689	0.69277	0.076738	0.216953	0.766905	0.199108
mix_ACLA_039150.2.2	XP_001271126	4.57294e-28	86.3636363636	Aspergillus clavatus NRRL 1	gi|121705726|ref|XP_001271126.1| ubiquitin-40S ribosomal protein S31 fusion protein [Aspergillus clavatus NRRL 1]	29.5.11.1	protein.degradation.ubiquitin.ubiquitin	(loc_os08g08760.1 : 104.0) no description available & (at5g03240 : 103.0) encodes ubiquitin that is attached to proteins destined for degradation. UBQ3 is most homologous with UBQ4, and is expressed in higher levels in vegetative tissue but lower levels in flowers than UBQ4. UBQ3 encodes different number of ubiquitins in different ecotypes. UBQ3 transcript level is modulated by UV-B and light/dar…	0.090419	-0.452391	-0.22996	0.422238	-0.176428	0.469461	0.862573	0.036725	-0.282809	0.162632	0.0850427	-0.368128	-0.261574	0.0638546	-0.271655	0.416	0.114517	0.125054	0.127127	-0.152011	-0.113449	-0.23866	-0.386154	-0.861558	-0.596056	0.390419	0.674357	0.0264459	0.279697	0.0398439	0.409557	0.0206417	5.94286e-08	0.864721	0.180557	0.447689	0.69277	0.076738	0.216953	0.766905	0.199108
mix_ACLA_039150.2.2	XP_001271126	4.57294e-28	86.3636363636	Aspergillus clavatus NRRL 1	gi|121705726|ref|XP_001271126.1| ubiquitin-40S ribosomal protein S31 fusion protein [Aspergillus clavatus NRRL 1]	29.1	protein.aa activation	(loc_os08g08760.1 : 104.0) no description available & (at5g03240 : 103.0) encodes ubiquitin that is attached to proteins destined for degradation. UBQ3 is most homologous with UBQ4, and is expressed in higher levels in vegetative tissue but lower levels in flowers than UBQ4. UBQ3 encodes different number of ubiquitins in different ecotypes. UBQ3 transcript level is modulated by UV-B and light/dar…	0.090419	-0.452391	-0.22996	0.422238	-0.176428	0.469461	0.862573	0.036725	-0.282809	0.162632	0.0850427	-0.368128	-0.261574	0.0638546	-0.271655	0.416	0.114517	0.125054	0.127127	-0.152011	-0.113449	-0.23866	-0.386154	-0.861558	-0.596056	0.390419	0.674357	0.0264459	0.279697	0.0398439	0.409557	0.0206417	5.94286e-08	0.864721	0.180557	0.447689	0.69277	0.076738	0.216953	0.766905	0.199108
mix_ACLA_039150.2.2	XP_001271126	4.57294e-28	86.3636363636	Aspergillus clavatus NRRL 1	gi|121705726|ref|XP_001271126.1| ubiquitin-40S ribosomal protein S31 fusion protein [Aspergillus clavatus NRRL 1]	29.2.1.2.1.27	protein.synthesis.ribosomal protein.eukaryotic.40S subunit.S27	(loc_os08g08760.1 : 104.0) no description available & (at5g03240 : 103.0) encodes ubiquitin that is attached to proteins destined for degradation. UBQ3 is most homologous with UBQ4, and is expressed in higher levels in vegetative tissue but lower levels in flowers than UBQ4. UBQ3 encodes different number of ubiquitins in different ecotypes. UBQ3 transcript level is modulated by UV-B and light/dar…	0.090419	-0.452391	-0.22996	0.422238	-0.176428	0.469461	0.862573	0.036725	-0.282809	0.162632	0.0850427	-0.368128	-0.261574	0.0638546	-0.271655	0.416	0.114517	0.125054	0.127127	-0.152011	-0.113449	-0.23866	-0.386154	-0.861558	-0.596056	0.390419	0.674357	0.0264459	0.279697	0.0398439	0.409557	0.0206417	5.94286e-08	0.864721	0.180557	0.447689	0.69277	0.076738	0.216953	0.766905	0.199108
mix_ACO2	NP_001267871	0.0	100.0	Vitis vinifera	gi|526117838|ref|NP_001267871.1| aconitase 2%2C mitochondrial [Vitis vinifera]	17.5.1.2	hormone metabolism.ethylene.synthesis-degradation.1-aminocyclopropane-1-carboxylate oxidase	(q08507|acco3_pethy : 524.0) 1-aminocyclopropane-1-carboxylate oxidase 3 (EC 1.14.17.4) (ACC oxidase 3) (Ethylene-forming enzyme) (EFE) - Petunia hybrida (Petunia) & (at1g05010 : 464.0) Encodes 1-aminocyclopropane-1-carboxylate oxidase; ethylene-forming enzyme (EFE); FUNCTIONS IN: 1-aminocyclopropane-1-carboxylate oxidase activity; INVOLVED IN: response to fungus, ethylene biosynthetic process; E…	-0.019543	0.549595	0.0788717	-0.586002	-0.194865	-0.535844	-0.730629	-0.479598	0.039596	-0.183399	-0.0359599	0.451562	0.23048	-0.21308	0.418824	-0.439926	-0.00799908	-0.0265774	0.0756711	0.518439	0.22236	0.310726	0.510979	0.7319	0.629802	0.321039	0.92778	0.00540352	0.714115	0.00262071	0.361522	0.0069591	5.02968e-05	0.0177151	0.854252	0.390994	0.867515	0.026758	0.278581	0.317461	0.0416484
mix_ACT.1.4	O65315	3.97574e-47	100.0	Coleochaete scutata	sp|O65315|ACT_COLSC Actin OS%3DColeochaete scutata PE%3D2 SV%3D1	31.1	cell.organisation	(at3g53750 : 154.0) Member of the Actin gene family. Expressed in mature pollen.; actin 3 (ACT3); FUNCTIONS IN: structural constituent of cytoskeleton; INVOLVED IN: cytoskeleton organization; LOCATED IN: cell wall, cytoskeleton, nucleus; EXPRESSED IN: male gametophyte, seed; EXPRESSED DURING: M germinated pollen stage; CONTAINS InterPro DOMAIN/s: Actin, conserved site (InterPro:IPR004001), Actin/…	0.2096	-0.411065	-0.227132	0.588641	0.127455	0.692844	0.779582	0.462983	0.0989124	0.0282336	0.0201622	-0.529114	-0.1113	0.16779	-0.257783	0.384594	-0.159213	-0.138885	-0.078638	-0.431536	-0.132336	-0.316066	-0.667381	-0.788836	-0.666139	-0.160188	0.325614	0.0459878	0.285818	0.00247864	0.552849	0.000174983	7.1141e-06	0.0227087	0.645637	0.895809	0.925498	0.00784692	0.604623	0.433217	0.223931
mix_ACT.1.4	O65315	3.97574e-47	100.0	Coleochaete scutata	sp|O65315|ACT_COLSC Actin OS%3DColeochaete scutata PE%3D2 SV%3D1	31.1.1.1.1	cell.organisation.cytoskeleton.actin.Actin	(at3g53750 : 154.0) Member of the Actin gene family. Expressed in mature pollen.; actin 3 (ACT3); FUNCTIONS IN: structural constituent of cytoskeleton; INVOLVED IN: cytoskeleton organization; LOCATED IN: cell wall, cytoskeleton, nucleus; EXPRESSED IN: male gametophyte, seed; EXPRESSED DURING: M germinated pollen stage; CONTAINS InterPro DOMAIN/s: Actin, conserved site (InterPro:IPR004001), Actin/…	0.2096	-0.411065	-0.227132	0.588641	0.127455	0.692844	0.779582	0.462983	0.0989124	0.0282336	0.0201622	-0.529114	-0.1113	0.16779	-0.257783	0.384594	-0.159213	-0.138885	-0.078638	-0.431536	-0.132336	-0.316066	-0.667381	-0.788836	-0.666139	-0.160188	0.325614	0.0459878	0.285818	0.00247864	0.552849	0.000174983	7.1141e-06	0.0227087	0.645637	0.895809	0.925498	0.00784692	0.604623	0.433217	0.223931
mix_ACT.2.4	P24902	4.33709e-31	81.6901408451	Pinus contorta	sp|P24902|ACT_PINCO Actin (Fragment) OS%3DPinus contorta PE%3D3 SV%3D1	31.1.1.1.1	cell.organisation.cytoskeleton.actin.Actin	(at5g09810 : 108.0) Member of Actin gene family.Mutants are defective in germination and root growth.; actin 7 (ACT7); FUNCTIONS IN: protein binding, structural constituent of cytoskeleton; INVOLVED IN: in 9 processes; LOCATED IN: mitochondrion, nucleolus, cell wall, cytoskeleton, plasma membrane; EXPRESSED IN: 29 plant structures; EXPRESSED DURING: 14 growth stages; CONTAINS InterPro DOMAIN/s: A…	-0.196735	-0.392882	-0.53483	-0.134612	-0.39163	0.346486	0.270808	0.200528	0.436354	0.13314	0.305666	0.136759	0.187969	-0.141065	-0.0518369	0.277179	-0.351968	-0.13087	-0.231051	-0.214332	0.200481	0.0730187	-0.138495	-0.259722	-0.363105	0.126585	0.356841	0.0575451	0.00708721	0.530581	0.0584163	0.0971857	0.200567	0.347459	0.0330277	0.535124	0.14635	0.523981	0.37909	0.510871	0.809902
mix_ACT.2.4	P24902	4.33709e-31	81.6901408451	Pinus contorta	sp|P24902|ACT_PINCO Actin (Fragment) OS%3DPinus contorta PE%3D3 SV%3D1	31.1	cell.organisation	(at5g09810 : 108.0) Member of Actin gene family.Mutants are defective in germination and root growth.; actin 7 (ACT7); FUNCTIONS IN: protein binding, structural constituent of cytoskeleton; INVOLVED IN: in 9 processes; LOCATED IN: mitochondrion, nucleolus, cell wall, cytoskeleton, plasma membrane; EXPRESSED IN: 29 plant structures; EXPRESSED DURING: 14 growth stages; CONTAINS InterPro DOMAIN/s: A…	-0.196735	-0.392882	-0.53483	-0.134612	-0.39163	0.346486	0.270808	0.200528	0.436354	0.13314	0.305666	0.136759	0.187969	-0.141065	-0.0518369	0.277179	-0.351968	-0.13087	-0.231051	-0.214332	0.200481	0.0730187	-0.138495	-0.259722	-0.363105	0.126585	0.356841	0.0575451	0.00708721	0.530581	0.0584163	0.0971857	0.200567	0.347459	0.0330277	0.535124	0.14635	0.523981	0.37909	0.510871	0.809902
mix_ACT.3.4	O81221	0.0	86.4197530864	Gossypium hirsutum	sp|O81221|ACT_GOSHI Actin OS%3DGossypium hirsutum PE%3D3 SV%3D1	31.1.1.1.1	cell.organisation.cytoskeleton.actin.Actin	(o81221|act_goshi : 545.0) Actin - Gossypium hirsutum (Upland cotton) & (loc_os05g01600.2 : 541.0) no description available & (at3g53750 : 539.0) Member of the Actin gene family. Expressed in mature pollen.; actin 3 (ACT3); FUNCTIONS IN: structural constituent of cytoskeleton; INVOLVED IN: cytoskeleton organization; LOCATED IN: cell wall, cytoskeleton, nucleus; EXPRESSED IN: male gametophyte, see…	0.165851	-0.239305	-0.253725	0.251792	-0.0020131	0.49846	0.406411	0.737655	0.569768	-0.0610251	0.0536771	-0.261735	-0.0529715	0.0368364	-0.196471	0.482418	-0.153564	-0.151185	-0.202607	-0.66157	-0.239919	-0.271542	-0.45409	-0.423472	-0.523565	-0.544123	0.438628	0.26007	0.231565	0.235261	0.992551	0.0131697	0.0487562	3.89968e-05	0.00365545	0.776974	0.80328	0.21666	0.805817	0.864314	0.357502
mix_ACT.4.4	Q9UVX4	1.3313e-111	100.0	Coprinopsis cinerea (strain Okayama-7 / 130 / ATCC MYA-4618 / FGSC 9003)	sp|Q9UVX4|ACT_COPC7 Actin OS%3DCoprinopsis cinerea (strain Okayama-7 / 130 / ATCC MYA-4618 / FGSC 9003) GN%3DACT1 PE%3D3 SV%3D1	31.1.1.1.1	cell.organisation.cytoskeleton.actin.Actin	(o65316|act_mesvi : 302.0) Actin - Mesostigma viride & (chl4|515031 : 300.0) no description available & (loc_os12g44350.1 : 296.0) no description available & (at3g53750 : 294.0) Member of the Actin gene family. Expressed in mature pollen.; actin 3 (ACT3); FUNCTIONS IN: structural constituent of cytoskeleton; INVOLVED IN: cytoskeleton organization; LOCATED IN: cell wall, cytoskeleton, nucleus; EXP…	-0.362889	0.236716	0.236981	-0.635509	-0.248131	-0.837702	-0.695259	-0.399366	-0.244706	-0.171024	-0.0451999	0.534183	-0.196078	-0.39928	-0.0268935	-0.131421	0.30427	0.395569	0.434487	0.344697	0.236332	0.293854	0.7495	0.678281	0.956538	0.22791	0.0813586	0.265416	0.264866	0.000846673	0.242367	3.27931e-07	0.000162481	0.0531917	0.24914	0.424274	0.833887	0.00717003	0.358482	0.0532476	0.90073
mix_ACT.4.4	Q9UVX4	1.3313e-111	100.0	Coprinopsis cinerea (strain Okayama-7 / 130 / ATCC MYA-4618 / FGSC 9003)	sp|Q9UVX4|ACT_COPC7 Actin OS%3DCoprinopsis cinerea (strain Okayama-7 / 130 / ATCC MYA-4618 / FGSC 9003) GN%3DACT1 PE%3D3 SV%3D1	31.1	cell.organisation	(o65316|act_mesvi : 302.0) Actin - Mesostigma viride & (chl4|515031 : 300.0) no description available & (loc_os12g44350.1 : 296.0) no description available & (at3g53750 : 294.0) Member of the Actin gene family. Expressed in mature pollen.; actin 3 (ACT3); FUNCTIONS IN: structural constituent of cytoskeleton; INVOLVED IN: cytoskeleton organization; LOCATED IN: cell wall, cytoskeleton, nucleus; EXP…	-0.362889	0.236716	0.236981	-0.635509	-0.248131	-0.837702	-0.695259	-0.399366	-0.244706	-0.171024	-0.0451999	0.534183	-0.196078	-0.39928	-0.0268935	-0.131421	0.30427	0.395569	0.434487	0.344697	0.236332	0.293854	0.7495	0.678281	0.956538	0.22791	0.0813586	0.265416	0.264866	0.000846673	0.242367	3.27931e-07	0.000162481	0.0531917	0.24914	0.424274	0.833887	0.00717003	0.358482	0.0532476	0.90073
mix_ACT1.1.4	Q9Y702	1.09876e-74	91.5254237288	Schizophyllum commune	sp|Q9Y702|ACT1_SCHCO Actin-1 OS%3DSchizophyllum commune GN%3DACT1 PE%3D2 SV%3D1	31.1.1.1.1	cell.organisation.cytoskeleton.actin.Actin	(p13362|act1_orysa : 221.0) Actin-1 - Oryza sativa (Rice) & (loc_os03g50890.1 : 221.0) no description available & (at3g12110 : 218.0) Encodes an actin that is expressed predominantly during reproductive development.; actin-11 (ACT11); FUNCTIONS IN: structural constituent of cytoskeleton; INVOLVED IN: response to cyclopentenone, actin cytoskeleton organization; LOCATED IN: mitochondrion, cytoskele…	-0.239942	0.027939	0.210209	-0.337772	-0.34062	-0.585763	-0.193236	-0.297424	-0.360068	-0.229207	-0.144728	0.218373	-0.446843	-0.346895	-0.18491	0.190556	0.280202	0.536756	0.660604	0.205948	0.391568	0.152787	0.505603	0.17913	0.671057	0.375915	0.258765	0.89689	0.324177	0.106472	0.103368	0.00263388	0.365628	0.158106	0.0839317	0.281319	0.499843	0.3053	0.0285917	0.0967658	0.387036
mix_ACT1.1.4	Q9Y702	1.09876e-74	91.5254237288	Schizophyllum commune	sp|Q9Y702|ACT1_SCHCO Actin-1 OS%3DSchizophyllum commune GN%3DACT1 PE%3D2 SV%3D1	31.1	cell.organisation	(p13362|act1_orysa : 221.0) Actin-1 - Oryza sativa (Rice) & (loc_os03g50890.1 : 221.0) no description available & (at3g12110 : 218.0) Encodes an actin that is expressed predominantly during reproductive development.; actin-11 (ACT11); FUNCTIONS IN: structural constituent of cytoskeleton; INVOLVED IN: response to cyclopentenone, actin cytoskeleton organization; LOCATED IN: mitochondrion, cytoskele…	-0.239942	0.027939	0.210209	-0.337772	-0.34062	-0.585763	-0.193236	-0.297424	-0.360068	-0.229207	-0.144728	0.218373	-0.446843	-0.346895	-0.18491	0.190556	0.280202	0.536756	0.660604	0.205948	0.391568	0.152787	0.505603	0.17913	0.671057	0.375915	0.258765	0.89689	0.324177	0.106472	0.103368	0.00263388	0.365628	0.158106	0.0839317	0.281319	0.499843	0.3053	0.0285917	0.0967658	0.387036
mix_ACT1.2.4	Q9Y702	0.0	95.7333333333	Schizophyllum commune	sp|Q9Y702|ACT1_SCHCO Actin-1 OS%3DSchizophyllum commune GN%3DACT1 PE%3D2 SV%3D1	31.1.1.1.1	cell.organisation.cytoskeleton.actin.Actin	(loc_os01g73310.1 : 681.0) no description available & (at3g12110 : 680.0) Encodes an actin that is expressed predominantly during reproductive development.; actin-11 (ACT11); FUNCTIONS IN: structural constituent of cytoskeleton; INVOLVED IN: response to cyclopentenone, actin cytoskeleton organization; LOCATED IN: mitochondrion, cytoskeleton, plasma membrane; EXPRESSED IN: 28 plant structures; EXP…	-0.337276	0.279013	0.316785	-0.569371	-0.116179	-0.803554	-0.761017	-0.337857	-0.181158	-0.260022	-0.072331	0.494642	-0.121635	-0.344897	-0.0216784	-0.202005	0.291346	0.321095	0.398065	0.32186	0.148375	0.276628	0.684757	0.743504	0.972737	0.0780672	0.10702	0.18673	0.131496	0.00368454	0.588775	2.26159e-06	1.57576e-05	0.106378	0.396908	0.219791	0.736967	0.0140024	0.571266	0.0988324	0.919913
mix_ACT1.2.4	Q9Y702	0.0	95.7333333333	Schizophyllum commune	sp|Q9Y702|ACT1_SCHCO Actin-1 OS%3DSchizophyllum commune GN%3DACT1 PE%3D2 SV%3D1	31.1	cell.organisation	(loc_os01g73310.1 : 681.0) no description available & (at3g12110 : 680.0) Encodes an actin that is expressed predominantly during reproductive development.; actin-11 (ACT11); FUNCTIONS IN: structural constituent of cytoskeleton; INVOLVED IN: response to cyclopentenone, actin cytoskeleton organization; LOCATED IN: mitochondrion, cytoskeleton, plasma membrane; EXPRESSED IN: 28 plant structures; EXP…	-0.337276	0.279013	0.316785	-0.569371	-0.116179	-0.803554	-0.761017	-0.337857	-0.181158	-0.260022	-0.072331	0.494642	-0.121635	-0.344897	-0.0216784	-0.202005	0.291346	0.321095	0.398065	0.32186	0.148375	0.276628	0.684757	0.743504	0.972737	0.0780672	0.10702	0.18673	0.131496	0.00368454	0.588775	2.26159e-06	1.57576e-05	0.106378	0.396908	0.219791	0.736967	0.0140024	0.571266	0.0988324	0.919913
mix_ACT1.3.4	P30162	5.96402e-44	100.0	Onchocerca volvulus	sp|P30162|ACT1_ONCVO Actin-1 OS%3DOnchocerca volvulus GN%3Dact-1a PE%3D3 SV%3D1	31.1	cell.organisation	(at5g59370 : 144.0) Encodes one of eight Arabidopsis actins. ACT4 belongs to the reproductive actin subclass which is predominantly expressed in developing and reproductive tissues, such as pollen, pollen tubes, ovules, and developing seeds. Expression of the ACT4/GUS fusion was restricted to young vascular tissues, tapetum, and developing and mature pollen.; actin 4 (ACT4); FUNCTIONS IN: structu…	-0.0537031	-0.291786	-0.166498	0.0808197	-0.161066	0.0962743	0.389612	0.0341051	-0.222084	0.233595	0.0981877	-0.0518259	-0.247768	-0.0351112	-0.274313	0.253065	0.284651	0.136148	0.214992	-0.185558	0.0225075	0.174851	-0.0614718	-0.390083	-0.164063	0.19881	0.803187	0.166521	0.436818	0.707354	0.452131	0.654507	0.0598423	0.874294	0.296947	0.271955	0.648069	0.809941	0.243078	0.870616	0.194574
mix_ACT1.3.4	P30162	5.96402e-44	100.0	Onchocerca volvulus	sp|P30162|ACT1_ONCVO Actin-1 OS%3DOnchocerca volvulus GN%3Dact-1a PE%3D3 SV%3D1	31.1.1.1.1	cell.organisation.cytoskeleton.actin.Actin	(at5g59370 : 144.0) Encodes one of eight Arabidopsis actins. ACT4 belongs to the reproductive actin subclass which is predominantly expressed in developing and reproductive tissues, such as pollen, pollen tubes, ovules, and developing seeds. Expression of the ACT4/GUS fusion was restricted to young vascular tissues, tapetum, and developing and mature pollen.; actin 4 (ACT4); FUNCTIONS IN: structu…	-0.0537031	-0.291786	-0.166498	0.0808197	-0.161066	0.0962743	0.389612	0.0341051	-0.222084	0.233595	0.0981877	-0.0518259	-0.247768	-0.0351112	-0.274313	0.253065	0.284651	0.136148	0.214992	-0.185558	0.0225075	0.174851	-0.0614718	-0.390083	-0.164063	0.19881	0.803187	0.166521	0.436818	0.707354	0.452131	0.654507	0.0598423	0.874294	0.296947	0.271955	0.648069	0.809941	0.243078	0.870616	0.194574
mix_ACT1.4.4	P53504	2.33221e-107	98.6928104575	Sorghum bicolor	sp|P53504|ACT1_SORBI Actin-1 OS%3DSorghum bicolor GN%3DAC1 PE%3D2 SV%3D1	31.1.1.1.1	cell.organisation.cytoskeleton.actin.Actin	(at5g09810 : 313.0) Member of Actin gene family.Mutants are defective in germination and root growth.; actin 7 (ACT7); FUNCTIONS IN: protein binding, structural constituent of cytoskeleton; INVOLVED IN: in 9 processes; LOCATED IN: mitochondrion, nucleolus, cell wall, cytoskeleton, plasma membrane; EXPRESSED IN: 29 plant structures; EXPRESSED DURING: 14 growth stages; CONTAINS InterPro DOMAIN/s: A…	-0.264446	-0.271664	-0.113329	-0.0296835	0.0124181	0.231715	-0.0811748	0.233235	0.608705	-0.0831488	0.275267	0.159604	0.340522	0.106394	0.020036	0.116826	-0.351598	-0.207124	-0.312184	-0.188702	-0.143793	-0.047358	-0.155363	0.0760025	-0.164953	-0.301048	0.211763	0.199092	0.59801	0.890489	0.954075	0.275942	0.706123	0.272716	0.00159704	0.699298	0.192964	0.4563	0.103474	0.620736	0.925963
mix_ACT12	P30172	4.42712e-40	82.0224719101	Solanum tuberosum	sp|P30172|ACT12_SOLTU Actin-100 (Fragment) OS%3DSolanum tuberosum GN%3DAC100 PE%3D3 SV%3D1	31.1.1.1.1	cell.organisation.cytoskeleton.actin.Actin	(at3g53750 : 136.0) Member of the Actin gene family. Expressed in mature pollen.; actin 3 (ACT3); FUNCTIONS IN: structural constituent of cytoskeleton; INVOLVED IN: cytoskeleton organization; LOCATED IN: cell wall, cytoskeleton, nucleus; EXPRESSED IN: male gametophyte, seed; EXPRESSED DURING: M germinated pollen stage; CONTAINS InterPro DOMAIN/s: Actin, conserved site (InterPro:IPR004001), Actin/…	-0.584425	-0.489753	-0.489313	-0.567853	-0.62245	-0.178154	-0.082	0.311188	0.470301	0.254024	0.459169	0.566504	-0.11096	-0.232969	-0.0644399	0.519619	0.0044014	0.265572	0.0102109	-0.470442	0.296667	0.427694	0.37491	0.0805548	-0.0185731	-0.146337	0.00270882	0.0151314	0.0152366	0.00379762	0.00116171	0.404915	0.703267	0.138831	0.0203852	0.230996	0.0240017	0.00390056	0.605735	0.273277	0.764827
mix_ACT12	P30172	4.42712e-40	82.0224719101	Solanum tuberosum	sp|P30172|ACT12_SOLTU Actin-100 (Fragment) OS%3DSolanum tuberosum GN%3DAC100 PE%3D3 SV%3D1	31.1	cell.organisation	(at3g53750 : 136.0) Member of the Actin gene family. Expressed in mature pollen.; actin 3 (ACT3); FUNCTIONS IN: structural constituent of cytoskeleton; INVOLVED IN: cytoskeleton organization; LOCATED IN: cell wall, cytoskeleton, nucleus; EXPRESSED IN: male gametophyte, seed; EXPRESSED DURING: M germinated pollen stage; CONTAINS InterPro DOMAIN/s: Actin, conserved site (InterPro:IPR004001), Actin/…	-0.584425	-0.489753	-0.489313	-0.567853	-0.62245	-0.178154	-0.082	0.311188	0.470301	0.254024	0.459169	0.566504	-0.11096	-0.232969	-0.0644399	0.519619	0.0044014	0.265572	0.0102109	-0.470442	0.296667	0.427694	0.37491	0.0805548	-0.0185731	-0.146337	0.00270882	0.0151314	0.0152366	0.00379762	0.00116171	0.404915	0.703267	0.138831	0.0203852	0.230996	0.0240017	0.00390056	0.605735	0.273277	0.764827
mix_ACT2.2.4	P07837	4.77098e-49	98.75	Bombyx mori	sp|P07837|ACT2_BOMMO Actin%2C muscle-type A2 OS%3DBombyx mori PE%3D3 SV%3D1	31.1.1.1.1	cell.organisation.cytoskeleton.actin.Actin	(p20904|act_volca : 154.0) Actin - Volvox carteri & (chl4|515031 : 153.0) no description available & (loc_os12g44350.1 : 152.0) no description available & (at3g53750 : 151.0) Member of the Actin gene family. Expressed in mature pollen.; actin 3 (ACT3); FUNCTIONS IN: structural constituent of cytoskeleton; INVOLVED IN: cytoskeleton organization; LOCATED IN: cell wall, cytoskeleton, nucleus; EXPRES…	-0.133426	0.0740236	-0.0227519	-0.472216	-0.442742	-0.510262	-0.172703	0.0731458	-0.00635865	-0.16318	-0.0911586	0.233328	-0.496127	-0.454756	-0.120415	0.394677	0.528616	0.430796	0.65259	-0.124537	-0.0704817	0.16979	0.469185	0.149539	0.424381	0.0965498	0.534242	0.731032	0.91596	0.0198101	0.0302655	0.0108484	0.41967	0.734108	0.976475	0.44614	0.671837	0.272519	0.0136736	0.0255711	0.575163
mix_ACT2.2.4	P07837	4.77098e-49	98.75	Bombyx mori	sp|P07837|ACT2_BOMMO Actin%2C muscle-type A2 OS%3DBombyx mori PE%3D3 SV%3D1	31.1	cell.organisation	(p20904|act_volca : 154.0) Actin - Volvox carteri & (chl4|515031 : 153.0) no description available & (loc_os12g44350.1 : 152.0) no description available & (at3g53750 : 151.0) Member of the Actin gene family. Expressed in mature pollen.; actin 3 (ACT3); FUNCTIONS IN: structural constituent of cytoskeleton; INVOLVED IN: cytoskeleton organization; LOCATED IN: cell wall, cytoskeleton, nucleus; EXPRES…	-0.133426	0.0740236	-0.0227519	-0.472216	-0.442742	-0.510262	-0.172703	0.0731458	-0.00635865	-0.16318	-0.0911586	0.233328	-0.496127	-0.454756	-0.120415	0.394677	0.528616	0.430796	0.65259	-0.124537	-0.0704817	0.16979	0.469185	0.149539	0.424381	0.0965498	0.534242	0.731032	0.91596	0.0198101	0.0302655	0.0108484	0.41967	0.734108	0.976475	0.44614	0.671837	0.272519	0.0136736	0.0255711	0.575163
mix_ACT2.4.4	A3C6D7	1.01037e-38	98.3606557377	Oryza sativa subsp. japonica	sp|A3C6D7|ACT2_ORYSJ Actin-2 OS%3DOryza sativa subsp. japonica GN%3DACT2 PE%3D2 SV%3D1	31.1.1.1.1	cell.organisation.cytoskeleton.actin.Actin	(p17298|act2_orysa : 127.0) Actin-2 - Oryza sativa (Rice) & (loc_os10g36650.1 : 127.0) no description available & (at5g09810 : 125.0) Member of Actin gene family.Mutants are defective in germination and root growth.; actin 7 (ACT7); FUNCTIONS IN: protein binding, structural constituent of cytoskeleton; INVOLVED IN: in 9 processes; LOCATED IN: mitochondrion, nucleolus, cell wall, cytoskeleton, pla…	-0.38558	-0.41031	-0.0172825	0.0784372	0.0450156	0.163582	0.0656101	-0.0558098	0.161219	0.0895135	0.377102	0.158977	0.264572	0.239861	-0.0377299	0.0439274	-0.28127	-0.0403966	-0.174409	0.0611848	-0.192062	-0.0515518	-0.103067	-0.0716917	-0.172842	0.0013564	0.0627716	0.0464287	0.936116	0.715626	0.834555	0.445003	0.760677	0.795622	0.451696	0.677446	0.0692894	0.458095	0.211538	0.258931	0.861054
mix_ACT22	Q553U6	4.22823e-41	98.5714285714	Dictyostelium discoideum	sp|Q553U6|ACT22_DICDI Putative actin-22 OS%3DDictyostelium discoideum GN%3Dact22 PE%3D3 SV%3D1	31.1.1.1.1	cell.organisation.cytoskeleton.actin.Actin	(at3g12110 : 140.0) Encodes an actin that is expressed predominantly during reproductive development.; actin-11 (ACT11); FUNCTIONS IN: structural constituent of cytoskeleton; INVOLVED IN: response to cyclopentenone, actin cytoskeleton organization; LOCATED IN: mitochondrion, cytoskeleton, plasma membrane; EXPRESSED IN: 28 plant structures; EXPRESSED DURING: 15 growth stages; CONTAINS InterPro DOM…	0.334519	-0.196178	-0.412875	0.449159	0.115368	0.799075	0.583514	0.458206	0.385425	0.0102213	-0.000681225	-0.463671	0.23672	-0.0193169	-0.209304	0.119125	-0.290255	-0.495905	-0.390301	-0.272577	-0.345601	-0.218893	-0.727824	-0.585579	-0.613416	-0.15621	0.110101	0.358234	0.0449455	0.0276796	0.591396	2.83389e-06	0.00276088	0.0243374	0.0628863	0.962193	0.997479	0.0224816	0.265408	0.928614	0.326314
mix_ACT22	Q553U6	4.22823e-41	98.5714285714	Dictyostelium discoideum	sp|Q553U6|ACT22_DICDI Putative actin-22 OS%3DDictyostelium discoideum GN%3Dact22 PE%3D3 SV%3D1	31.1	cell.organisation	(at3g12110 : 140.0) Encodes an actin that is expressed predominantly during reproductive development.; actin-11 (ACT11); FUNCTIONS IN: structural constituent of cytoskeleton; INVOLVED IN: response to cyclopentenone, actin cytoskeleton organization; LOCATED IN: mitochondrion, cytoskeleton, plasma membrane; EXPRESSED IN: 28 plant structures; EXPRESSED DURING: 15 growth stages; CONTAINS InterPro DOM…	0.334519	-0.196178	-0.412875	0.449159	0.115368	0.799075	0.583514	0.458206	0.385425	0.0102213	-0.000681225	-0.463671	0.23672	-0.0193169	-0.209304	0.119125	-0.290255	-0.495905	-0.390301	-0.272577	-0.345601	-0.218893	-0.727824	-0.585579	-0.613416	-0.15621	0.110101	0.358234	0.0449455	0.0276796	0.591396	2.83389e-06	0.00276088	0.0243374	0.0628863	0.962193	0.997479	0.0224816	0.265408	0.928614	0.326314
mix_ACT23	Q55EU6	3.29106e-42	97.0588235294	Dictyostelium discoideum	sp|Q55EU6|ACT23_DICDI Putative actin-23 OS%3DDictyostelium discoideum GN%3Dact23 PE%3D1 SV%3D1	31.1.1.1.1	cell.organisation.cytoskeleton.actin.Actin	(p13362|act1_orysa : 135.0) Actin-1 - Oryza sativa (Rice) & (loc_os01g73310.1 : 135.0) no description available & (at3g12110 : 133.0) Encodes an actin that is expressed predominantly during reproductive development.; actin-11 (ACT11); FUNCTIONS IN: structural constituent of cytoskeleton; INVOLVED IN: response to cyclopentenone, actin cytoskeleton organization; LOCATED IN: mitochondrion, cytoskele…	0.0472667	-0.24194	-0.0792068	0.163584	-0.166328	0.122863	0.462376	0.0198096	-0.256257	0.133494	-0.0243896	-0.187586	-0.335279	0.0867896	0.00396118	0.310939	0.174234	0.230868	0.267553	-0.187055	0.268238	0.0689034	-0.0897518	-0.451897	-0.233111	0.262265	0.826401	0.254699	0.71295	0.444997	0.437293	0.567357	0.0229105	0.926798	0.226782	0.534029	0.909934	0.38008	0.109245	0.686768	0.985344
mix_ACT23	Q55EU6	3.29106e-42	97.0588235294	Dictyostelium discoideum	sp|Q55EU6|ACT23_DICDI Putative actin-23 OS%3DDictyostelium discoideum GN%3Dact23 PE%3D1 SV%3D1	31.1	cell.organisation	(p13362|act1_orysa : 135.0) Actin-1 - Oryza sativa (Rice) & (loc_os01g73310.1 : 135.0) no description available & (at3g12110 : 133.0) Encodes an actin that is expressed predominantly during reproductive development.; actin-11 (ACT11); FUNCTIONS IN: structural constituent of cytoskeleton; INVOLVED IN: response to cyclopentenone, actin cytoskeleton organization; LOCATED IN: mitochondrion, cytoskele…	0.0472667	-0.24194	-0.0792068	0.163584	-0.166328	0.122863	0.462376	0.0198096	-0.256257	0.133494	-0.0243896	-0.187586	-0.335279	0.0867896	0.00396118	0.310939	0.174234	0.230868	0.267553	-0.187055	0.268238	0.0689034	-0.0897518	-0.451897	-0.233111	0.262265	0.826401	0.254699	0.71295	0.444997	0.437293	0.567357	0.0229105	0.926798	0.226782	0.534029	0.909934	0.38008	0.109245	0.686768	0.985344
mix_ACT3.1.5	P46258	9.16073e-19	100.0	Pisum sativum	sp|P46258|ACT3_PEA Actin-3 OS%3DPisum sativum PE%3D2 SV%3D1	31.1.1.1.1	cell.organisation.cytoskeleton.actin.Actin	(at5g59370 : 85.1) Encodes one of eight Arabidopsis actins. ACT4 belongs to the reproductive actin subclass which is predominantly expressed in developing and reproductive tissues, such as pollen, pollen tubes, ovules, and developing seeds. Expression of the ACT4/GUS fusion was restricted to young vascular tissues, tapetum, and developing and mature pollen.; actin 4 (ACT4); FUNCTIONS IN: structur…	0.334005	-0.341409	-0.272946	0.602649	0.108433	0.752607	0.848517	0.522172	0.172499	0.0784684	-0.0627272	-0.603887	-0.121894	0.13155	-0.232972	0.425521	-0.0454132	-0.200822	-0.115175	-0.467424	-0.346577	-0.342148	-0.711	-0.853571	-0.761145	-0.17035	0.110682	0.10252	0.196896	0.00182917	0.614018	2.20828e-05	1.61958e-07	0.00885951	0.420227	0.715517	0.770913	0.00177952	0.570441	0.540054	0.273272
mix_ACT3.2.5	P46258	1.57626e-38	98.4848484848	Pisum sativum	sp|P46258|ACT3_PEA Actin-3 OS%3DPisum sativum PE%3D2 SV%3D1	31.1.1.1.1	cell.organisation.cytoskeleton.actin.Actin	(p46258|act3_pea : 135.0) Actin-3 - Pisum sativum (Garden pea) & (at5g59370 : 134.0) Encodes one of eight Arabidopsis actins. ACT4 belongs to the reproductive actin subclass which is predominantly expressed in developing and reproductive tissues, such as pollen, pollen tubes, ovules, and developing seeds. Expression of the ACT4/GUS fusion was restricted to young vascular tissues, tapetum, and dev…	0.311292	-0.231461	-0.146698	0.613669	0.343201	0.752168	0.575039	0.612609	0.39675	-0.147093	-0.133657	-0.612305	0.0979704	0.0294606	-0.377266	0.224846	-0.253617	-0.419135	-0.269885	-0.315215	-0.508385	-0.369166	-0.784436	-0.591241	-0.579627	-0.384196	0.138692	0.276483	0.493964	0.00142601	0.100613	2.24676e-05	0.00328714	0.00146116	0.0549159	0.492788	0.533527	0.00147138	0.648799	0.891307	0.0691582
mix_ACT3.3.5	P46258	1.23975e-38	100.0	Pisum sativum	sp|P46258|ACT3_PEA Actin-3 OS%3DPisum sativum PE%3D2 SV%3D1	31.1.1.1.1	cell.organisation.cytoskeleton.actin.Actin	(at3g53750 : 136.0) Member of the Actin gene family. Expressed in mature pollen.; actin 3 (ACT3); FUNCTIONS IN: structural constituent of cytoskeleton; INVOLVED IN: cytoskeleton organization; LOCATED IN: cell wall, cytoskeleton, nucleus; EXPRESSED IN: male gametophyte, seed; EXPRESSED DURING: M germinated pollen stage; CONTAINS InterPro DOMAIN/s: Actin, conserved site (InterPro:IPR004001), Actin/…	0.0303933	-0.450497	-0.417965	0.24709	-0.129276	0.557823	0.570708	0.632527	0.439687	0.117738	0.00223823	-0.308439	-0.0839835	-0.0902213	-0.241995	0.487322	-0.0656599	-0.149318	-0.137565	-0.549989	-0.128711	-0.048918	-0.436747	-0.568572	-0.577401	-0.269014	0.887886	0.0271632	0.0421122	0.244412	0.547144	0.0046208	0.00358738	0.000911225	0.0315625	0.58375	0.991718	0.142539	0.696418	0.675031	0.254588
mix_ACT3.4.5	P02580	2.93431e-29	98.1818181818	Glycine max	sp|P02580|ACT3_SOYBN Actin-3 OS%3DGlycine max GN%3DSAC3 PE%3D3 SV%3D2	31.1.1.1.1	cell.organisation.cytoskeleton.actin.Actin	(loc_os11g06390.6 : 116.0) no description available & (p02580|act3_soybn : 115.0) Actin-3 - Glycine max (Soybean) & (at5g09810 : 112.0) Member of Actin gene family.Mutants are defective in germination and root growth.; actin 7 (ACT7); FUNCTIONS IN: protein binding, structural constituent of cytoskeleton; INVOLVED IN: in 9 processes; LOCATED IN: mitochondrion, nucleolus, cell wall, cytoskeleton, p…	-0.251479	-0.116568	-0.118123	-0.0704887	0.153876	0.21663	-0.254215	-0.136364	0.544051	0.0423837	0.279464	0.219219	0.619008	0.139798	0.187306	-0.245994	-0.360125	-0.476189	-0.304603	0.164169	-0.149789	-0.176793	-0.170602	0.265867	0.0727798	-0.0483052	0.235864	0.587521	0.582512	0.743444	0.472827	0.309272	0.230635	0.525192	0.00599134	0.844109	0.18599	0.303383	0.00125981	0.514711	0.380803
mix_ACT3.5.5	P46258	1.86929e-55	87.619047619	Pisum sativum	sp|P46258|ACT3_PEA Actin-3 OS%3DPisum sativum PE%3D2 SV%3D1	31.1.1.1.1	cell.organisation.cytoskeleton.actin.Actin	(p46258|act3_pea : 179.0) Actin-3 - Pisum sativum (Garden pea) & (at3g53750 : 177.0) Member of the Actin gene family. Expressed in mature pollen.; actin 3 (ACT3); FUNCTIONS IN: structural constituent of cytoskeleton; INVOLVED IN: cytoskeleton organization; LOCATED IN: cell wall, cytoskeleton, nucleus; EXPRESSED IN: male gametophyte, seed; EXPRESSED DURING: M germinated pollen stage; CONTAINS Inte…	0.349291	0.266612	0.149459	0.312246	0.510149	0.246304	-0.0785116	0.416253	0.265175	-0.242093	-0.32971	-0.370049	0.166041	0.0572215	-0.0150276	-0.223009	-0.118334	-0.405444	-0.22313	-0.0800575	-0.326265	-0.132043	-0.367217	0.075426	-0.0610297	-0.515439	0.0943294	0.207905	0.485777	0.137423	0.010869	0.245966	0.715367	0.0430491	0.21046	0.254389	0.115631	0.0750944	0.438094	0.790563	0.944437
mix_ACT5	P81228	1.03011e-44	100.0	Solanum tuberosum	sp|P81228|ACT5_SOLTU Actin-66 (Fragment) OS%3DSolanum tuberosum PE%3D3 SV%3D1	31.1.1.1.1	cell.organisation.cytoskeleton.actin.Actin	(at3g53750 : 148.0) Member of the Actin gene family. Expressed in mature pollen.; actin 3 (ACT3); FUNCTIONS IN: structural constituent of cytoskeleton; INVOLVED IN: cytoskeleton organization; LOCATED IN: cell wall, cytoskeleton, nucleus; EXPRESSED IN: male gametophyte, seed; EXPRESSED DURING: M germinated pollen stage; CONTAINS InterPro DOMAIN/s: Actin, conserved site (InterPro:IPR004001), Actin/…	0.240902	-0.270316	-0.265034	0.433119	0.0800623	0.600147	0.622327	0.487456	0.229549	0.00518844	-0.0141605	-0.45948	-0.0803511	0.0182883	-0.199546	0.355069	-0.0288479	-0.213297	-0.0565519	-0.397085	-0.335969	-0.357163	-0.594819	-0.637246	-0.524612	-0.170225	0.256807	0.201419	0.210711	0.0345014	0.70998	0.00193314	0.00116509	0.0156871	0.280581	0.980804	0.947639	0.0238941	0.708978	0.932406	0.349873
mix_ACT5	P81228	1.03011e-44	100.0	Solanum tuberosum	sp|P81228|ACT5_SOLTU Actin-66 (Fragment) OS%3DSolanum tuberosum PE%3D3 SV%3D1	31.1	cell.organisation	(at3g53750 : 148.0) Member of the Actin gene family. Expressed in mature pollen.; actin 3 (ACT3); FUNCTIONS IN: structural constituent of cytoskeleton; INVOLVED IN: cytoskeleton organization; LOCATED IN: cell wall, cytoskeleton, nucleus; EXPRESSED IN: male gametophyte, seed; EXPRESSED DURING: M germinated pollen stage; CONTAINS InterPro DOMAIN/s: Actin, conserved site (InterPro:IPR004001), Actin/…	0.240902	-0.270316	-0.265034	0.433119	0.0800623	0.600147	0.622327	0.487456	0.229549	0.00518844	-0.0141605	-0.45948	-0.0803511	0.0182883	-0.199546	0.355069	-0.0288479	-0.213297	-0.0565519	-0.397085	-0.335969	-0.357163	-0.594819	-0.637246	-0.524612	-0.170225	0.256807	0.201419	0.210711	0.0345014	0.70998	0.00193314	0.00116509	0.0156871	0.280581	0.980804	0.947639	0.0238941	0.708978	0.932406	0.349873
mix_ACT7	P53492	0.0	98.8950276243	Arabidopsis thaliana	sp|P53492|ACT7_ARATH Actin-7 OS%3DArabidopsis thaliana GN%3DACT7 PE%3D1 SV%3D1	31.1.1.1.1	cell.organisation.cytoskeleton.actin.Actin	(at5g09810 : 719.0) Member of Actin gene family.Mutants are defective in germination and root growth.; actin 7 (ACT7); FUNCTIONS IN: protein binding, structural constituent of cytoskeleton; INVOLVED IN: in 9 processes; LOCATED IN: mitochondrion, nucleolus, cell wall, cytoskeleton, plasma membrane; EXPRESSED IN: 29 plant structures; EXPRESSED DURING: 14 growth stages; CONTAINS InterPro DOMAIN/s: A…	-0.1957	-0.736907	-0.496368	0.153501	-0.469278	0.412304	0.837011	0.330884	0.0347909	0.31193	0.188381	-0.178113	-0.368043	-0.174539	-0.422457	0.738104	-0.0196803	0.255361	0.0740773	-0.420053	0.0902183	-0.015516	-0.226847	-0.839062	-0.607215	0.230298	0.359427	4.00839e-05	0.0136207	0.473919	0.0206979	0.0452724	3.42444e-07	0.114263	0.871786	0.137842	0.378025	0.405026	0.0768111	0.414667	0.0397303
mix_ACTM.2.2	P53463	1.32551e-60	96.7391304348	Heliocidaris erythrogramma	sp|P53463|ACTM_HELER Actin%2C cytoskeletal OS%3DHeliocidaris erythrogramma PE%3D3 SV%3D1	31.1.1.1.1	cell.organisation.cytoskeleton.actin.Actin	(p20904|act_volca : 178.0) Actin - Volvox carteri & (loc_os05g36290.2 : 178.0) no description available & (chl4|515031 : 178.0) no description available & (at5g09810 : 176.0) Member of Actin gene family.Mutants are defective in germination and root growth.; actin 7 (ACT7); FUNCTIONS IN: protein binding, structural constituent of cytoskeleton; INVOLVED IN: in 9 processes; LOCATED IN: mitochondrion…	-0.166207	-0.260057	-0.0710438	-0.0528938	-0.189883	-0.111284	0.204107	0.0110933	-0.214959	0.188183	0.0597639	0.0464928	-0.331184	-0.02391	-0.127315	0.276403	0.232911	0.274671	0.309232	-0.14734	0.312502	0.178044	0.125383	-0.201596	0.00817028	0.176522	0.43763	0.219727	0.741491	0.806097	0.374165	0.604677	0.338738	0.95897	0.313111	0.378538	0.781473	0.829203	0.113914	0.911698	0.553291
mix_ACTM.2.2	P53463	1.32551e-60	96.7391304348	Heliocidaris erythrogramma	sp|P53463|ACTM_HELER Actin%2C cytoskeletal OS%3DHeliocidaris erythrogramma PE%3D3 SV%3D1	31.1	cell.organisation	(p20904|act_volca : 178.0) Actin - Volvox carteri & (loc_os05g36290.2 : 178.0) no description available & (chl4|515031 : 178.0) no description available & (at5g09810 : 176.0) Member of Actin gene family.Mutants are defective in germination and root growth.; actin 7 (ACT7); FUNCTIONS IN: protein binding, structural constituent of cytoskeleton; INVOLVED IN: in 9 processes; LOCATED IN: mitochondrion…	-0.166207	-0.260057	-0.0710438	-0.0528938	-0.189883	-0.111284	0.204107	0.0110933	-0.214959	0.188183	0.0597639	0.0464928	-0.331184	-0.02391	-0.127315	0.276403	0.232911	0.274671	0.309232	-0.14734	0.312502	0.178044	0.125383	-0.201596	0.00817028	0.176522	0.43763	0.219727	0.741491	0.806097	0.374165	0.604677	0.338738	0.95897	0.313111	0.378538	0.781473	0.829203	0.113914	0.911698	0.553291
mix_ADF	Q8SAG3	8.94653e-92	100.0	Vitis vinifera	sp|Q8SAG3|ADF_VITVI Actin-depolymerizing factor OS%3DVitis vinifera PE%3D2 SV%3D1	31.1.1.1.2	cell.organisation.cytoskeleton.actin.actin depolymerizing factors	(q8sag3|adf_vitvi : 268.0) Actin-depolymerizing factor (ADF) - Vitis vinifera (Grape) & (at2g31200 : 216.0) Encodes actin depolymerizing factor 6 (ADF6).; actin depolymerizing factor 6 (ADF6); FUNCTIONS IN: actin binding; INVOLVED IN: biological_process unknown; LOCATED IN: intracellular; EXPRESSED IN: 24 plant structures; EXPRESSED DURING: 15 growth stages; CONTAINS InterPro DOMAIN/s: Actin-bind…	-0.255086	-0.600412	-0.708169	0.102468	-0.180656	0.544736	0.526861	0.208216	0.231383	0.419406	0.381097	-0.0234049	0.235316	-0.161629	-0.34575	0.156268	-0.424631	-0.327196	-0.375153	0.0608602	-0.00661979	-0.00388	-0.386598	-0.515229	-0.444303	0.224128	0.228986	0.0019219	0.000107998	0.633754	0.39824	0.0059159	0.00816441	0.328893	0.276651	0.0413362	0.0661567	0.913556	0.268337	0.450532	0.097946
mix_ADH	P48977	4.3987e-27	43.8596491228	Malus domestica	sp|P48977|ADH_MALDO Alcohol dehydrogenase OS%3DMalus domestica GN%3DADH PE%3D2 SV%3D1	5.3	fermentation.ADH	(p48977|adh_maldo : 113.0) Alcohol dehydrogenase (EC 1.1.1.1) - Malus domestica (Apple) (Malus sylvestris) & (at1g77120 : 110.0) Catalyzes the reduction of acetaldehyde using NADH as reductant. Requires zinc for activity. Dimer. Anaerobic response polypeptide (ANP). Fermentation. The protein undergoes thiolation following treatment with the oxidant tert-butylhydroperoxide.; alcohol dehydrogenase …	-0.290064	-0.156952	-0.503929	-0.335283	-0.0495494	0.0784737	-0.239484	-0.0308924	0.319768	0.854591	0.701384	0.565372	0.506772	0.404197	0.458222	-0.238134	-0.0539962	-0.365207	-0.535487	-0.195093	-0.00656331	0.157551	0.0849975	0.26513	-0.229129	-0.197777	0.169153	0.463915	0.0120479	0.109241	0.818151	0.715499	0.259703	0.886056	0.127702	1.0637e-07	0.00013421	0.00398875	0.0114965	0.0501173	0.0243319
mix_ADH1.1.2	NP_001268079	5.57988e-74	98.7012987013	Vitis vinifera	gi|526117649|ref|NP_001268079.1| alcohol dehydrogenase 1 [Vitis vinifera]	5.3	fermentation.ADH	(p14675|adh3_soltu : 218.0) Alcohol dehydrogenase 3 (EC 1.1.1.1) - Solanum tuberosum (Potato) & (loc_os11g10480.4 : 214.0) no description available & (at1g77120 : 197.0) Catalyzes the reduction of acetaldehyde using NADH as reductant. Requires zinc for activity. Dimer. Anaerobic response polypeptide (ANP). Fermentation. The protein undergoes thiolation following treatment with the oxidant tert-bu…	-0.419709	-0.0911649	-0.437298	-0.494915	-0.045524	-0.0933437	-0.502149	-0.126562	0.363122	0.739318	0.677908	0.706615	0.596293	0.25949	0.419082	-0.372671	-0.12346	-0.376857	-0.538544	-0.00816359	0.0299693	0.242642	0.234908	0.523684	0.0460404	-0.165421	0.0411744	0.671816	0.0326073	0.0139414	0.832712	0.664414	0.0124041	0.555658	0.0811492	3.66757e-05	0.000272619	0.000113566	0.00210315	0.22077	0.0415097
mix_ADH1.2.2	NP_001268079	0.0	99.4736842105	Vitis vinifera	gi|526117649|ref|NP_001268079.1| alcohol dehydrogenase 1 [Vitis vinifera]	5.3	fermentation.ADH	(p25141|adh1_pethy : 632.0) Alcohol dehydrogenase 1 (EC 1.1.1.1) - Petunia hybrida (Petunia) & (loc_os11g10480.1 : 613.0) no description available & (at1g77120 : 604.0) Catalyzes the reduction of acetaldehyde using NADH as reductant. Requires zinc for activity. Dimer. Anaerobic response polypeptide (ANP). Fermentation. The protein undergoes thiolation following treatment with the oxidant tert-but…	-0.0212792	-0.606406	-0.307883	0.544121	0.0220486	0.621866	0.868759	0.125906	-0.276754	0.356991	0.0783812	-0.455964	-0.0703817	0.113112	-0.301427	0.217863	-0.170724	-0.0581806	-0.138463	0.0183139	-0.0358449	-0.123347	-0.522784	-0.856554	-0.652518	0.33397	0.921383	0.001682	0.143298	0.00598361	0.918549	0.00117787	3.69016e-08	0.557724	0.190473	0.0868083	0.715821	0.0251337	0.743821	0.598718	0.152316
mix_ADH2.1.6	NP_001268083	5.93572e-37	97.0588235294	Vitis vinifera	gi|526117665|ref|NP_001268083.1| alcohol dehydrogenase 2 [Vitis vinifera]	5.3	fermentation.ADH	(p25141|adh1_pethy : 130.0) Alcohol dehydrogenase 1 (EC 1.1.1.1) - Petunia hybrida (Petunia) & (at1g77120 : 124.0) Catalyzes the reduction of acetaldehyde using NADH as reductant. Requires zinc for activity. Dimer. Anaerobic response polypeptide (ANP). Fermentation. The protein undergoes thiolation following treatment with the oxidant tert-butylhydroperoxide.; alcohol dehydrogenase 1 (ADH1); FUNC…	-0.42367	-0.412738	-0.657761	-0.300954	-0.169401	0.202942	-0.0279789	0.00143126	0.324768	0.905055	0.786404	0.544342	0.476207	0.285505	0.254998	-0.0929598	-0.148948	-0.334952	-0.554538	-0.181351	-0.00842678	0.158161	0.0121584	0.0515633	-0.337946	-0.0524194	0.0391059	0.0450233	0.000477301	0.152993	0.428751	0.341563	0.896744	0.994704	0.121522	1.24841e-09	5.21034e-06	0.00595921	0.0186538	0.176258	0.229151
mix_ADH2.2.6	NP_001268083	1.13699e-45	100.0	Vitis vinifera	gi|526117665|ref|NP_001268083.1| alcohol dehydrogenase 2 [Vitis vinifera]	5.3	fermentation.ADH	(p25141|adh1_pethy : 149.0) Alcohol dehydrogenase 1 (EC 1.1.1.1) - Petunia hybrida (Petunia) & (at1g77120 : 144.0) Catalyzes the reduction of acetaldehyde using NADH as reductant. Requires zinc for activity. Dimer. Anaerobic response polypeptide (ANP). Fermentation. The protein undergoes thiolation following treatment with the oxidant tert-butylhydroperoxide.; alcohol dehydrogenase 1 (ADH1); FUNC…	-0.292401	-0.435597	-0.604993	-0.0868517	-0.106519	0.351395	0.199312	-0.0857404	0.177178	0.886404	0.724882	0.34793	0.421376	0.395237	0.266925	-0.0747929	-0.143666	-0.334111	-0.500889	-0.145962	-0.0683182	0.0541637	-0.147354	-0.178254	-0.513192	0.0764623	0.165589	0.0333681	0.00173613	0.686555	0.620326	0.0922276	0.35045	0.690371	0.407537	8.20999e-09	6.15823e-05	0.0957072	0.0402934	0.0559326	0.207351
mix_ADH2.3.6	NP_001268083	5.76805e-161	97.7186311787	Vitis vinifera	gi|526117665|ref|NP_001268083.1| alcohol dehydrogenase 2 [Vitis vinifera]	5.3	fermentation.ADH	(p20306|adh1_orysa : 436.0) Alcohol dehydrogenase 1 (EC 1.1.1.1) - Oryza sativa (Rice) & (loc_os11g10480.1 : 436.0) no description available & (at1g77120 : 416.0) Catalyzes the reduction of acetaldehyde using NADH as reductant. Requires zinc for activity. Dimer. Anaerobic response polypeptide (ANP). Fermentation. The protein undergoes thiolation following treatment with the oxidant tert-butylhydr…	-0.406806	-0.183759	-0.496233	-0.432962	-0.105199	-0.0121898	-0.334766	-0.168328	0.295166	0.819809	0.725617	0.664221	0.534315	0.299153	0.397538	-0.288083	-0.102164	-0.336141	-0.520814	-0.0618556	0.0126654	0.22678	0.184273	0.354336	-0.10433	-0.0777548	0.048516	0.39005	0.0136504	0.0345743	0.624689	0.954918	0.109822	0.431723	0.16144	9.48368e-07	6.00262e-05	0.000400637	0.00715305	0.155586	0.0543918
mix_ADH2.4.6	NP_001268083	0.0	97.6315789474	Vitis vinifera	gi|526117665|ref|NP_001268083.1| alcohol dehydrogenase 2 [Vitis vinifera]	5.3	fermentation.ADH	(p25141|adh1_pethy : 641.0) Alcohol dehydrogenase 1 (EC 1.1.1.1) - Petunia hybrida (Petunia) & (loc_os11g10480.1 : 624.0) no description available & (at1g77120 : 619.0) Catalyzes the reduction of acetaldehyde using NADH as reductant. Requires zinc for activity. Dimer. Anaerobic response polypeptide (ANP). Fermentation. The protein undergoes thiolation following treatment with the oxidant tert-but…	-0.237672	-0.667463	-0.67704	0.131204	-0.226441	0.554958	0.636958	0.087958	0.0713246	0.774698	0.549321	0.0467601	0.166985	0.194449	-0.062424	0.225064	-0.144908	-0.194895	-0.364425	-0.230814	-0.0323222	-0.014871	-0.325262	-0.617117	-0.708217	0.217224	0.263434	0.000366363	0.00027952	0.54113	0.287326	0.00488173	0.000816744	0.682764	0.740504	8.83225e-06	0.00543138	0.828235	0.43546	0.362569	0.771991
mix_ADH2.5.6	XP_010649312	2.49032e-15	97.3684210526	Vitis vinifera	gi|731387595|ref|XP_010649312.1| PREDICTED: alcohol dehydrogenase 2 isoform X1 [Vitis vinifera]	5.3	fermentation.ADH	(p48977|adh_maldo : 71.6) Alcohol dehydrogenase (EC 1.1.1.1) - Malus domestica (Apple) (Malus sylvestris) & (at1g77120 : 63.5) Catalyzes the reduction of acetaldehyde using NADH as reductant. Requires zinc for activity. Dimer. Anaerobic response polypeptide (ANP). Fermentation. The protein undergoes thiolation following treatment with the oxidant tert-butylhydroperoxide.; alcohol dehydrogenase 1 …	-0.317261	-0.400499	-0.599889	-0.151852	-0.125956	0.287792	0.117778	-0.167679	0.151647	0.893939	0.688866	0.387808	0.434433	0.314069	0.241987	-0.13761	-0.166064	-0.33501	-0.514379	-0.0766752	-0.0096563	0.097077	-0.0780034	-0.0973047	-0.42871	0.131548	0.130885	0.0524574	0.00194413	0.478738	0.557568	0.172669	0.583619	0.433525	0.479339	4.00126e-09	0.000197411	0.0611392	0.0338966	0.135019	0.254605
mix_ADH2.6.6	NP_001268083	0.0	93.7172774869	Vitis vinifera	gi|526117665|ref|NP_001268083.1| alcohol dehydrogenase 2 [Vitis vinifera]	5.3	fermentation.ADH	(p25141|adh1_pethy : 627.0) Alcohol dehydrogenase 1 (EC 1.1.1.1) - Petunia hybrida (Petunia) & (at1g77120 : 614.0) Catalyzes the reduction of acetaldehyde using NADH as reductant. Requires zinc for activity. Dimer. Anaerobic response polypeptide (ANP). Fermentation. The protein undergoes thiolation following treatment with the oxidant tert-butylhydroperoxide.; alcohol dehydrogenase 1 (ADH1); FUNC…	-0.434911	-0.0708748	-0.432542	-0.560878	-0.0965978	-0.156672	-0.551555	-0.0799391	0.396922	0.704288	0.658375	0.742943	0.553196	0.205139	0.407923	-0.32901	-0.0801681	-0.327358	-0.501693	-0.0504161	0.0399687	0.281371	0.300594	0.57157	0.0881271	-0.205305	0.0336788	0.742085	0.0347695	0.00435559	0.653417	0.464723	0.00520768	0.710407	0.0548009	0.000122379	0.000469498	3.20315e-05	0.00504831	0.336251	0.0478427
mix_ADH7.1.5	NP_001268090	2.85519e-45	98.9583333333	Vitis vinifera	gi|526117691|ref|NP_001268090.1| alcohol dehydrogenase 7 [Vitis vinifera]	26.21	misc.protease inhibitor/seed storage/lipid transfer protein (LTP) family protein	(at3g18280 : 110.0) Bifunctional inhibitor/lipid-transfer protein/seed storage 2S albumin superfamily protein; FUNCTIONS IN: lipid binding; INVOLVED IN: lipid transport; LOCATED IN: endomembrane system; EXPRESSED IN: 21 plant structures; EXPRESSED DURING: 13 growth stages; CONTAINS InterPro DOMAIN/s: Bifunctional inhibitor/plant lipid transfer protein/seed storage (InterPro:IPR016140), Plant lipi…	-0.0586174	-0.485972	-0.265498	0.460514	0.0883	0.536679	0.684552	-0.118767	-0.272371	0.264551	0.126916	-0.324626	0.0931402	0.0127761	-0.372153	0.035145	-0.198567	-0.189041	-0.179869	0.220553	-0.0850114	-0.328368	-0.477257	-0.669426	-0.385638	0.437638	0.785569	0.0160549	0.209884	0.023539	0.681593	0.00685503	0.000224525	0.580443	0.197879	0.211575	0.554544	0.121695	0.665105	0.952752	0.0733258
mix_ADH7.2.5	NP_001268090	4.32646e-47	97.9166666667	Vitis vinifera	gi|526117691|ref|NP_001268090.1| alcohol dehydrogenase 7 [Vitis vinifera]	26.21	misc.protease inhibitor/seed storage/lipid transfer protein (LTP) family protein	(at3g18280 : 110.0) Bifunctional inhibitor/lipid-transfer protein/seed storage 2S albumin superfamily protein; FUNCTIONS IN: lipid binding; INVOLVED IN: lipid transport; LOCATED IN: endomembrane system; EXPRESSED IN: 21 plant structures; EXPRESSED DURING: 13 growth stages; CONTAINS InterPro DOMAIN/s: Bifunctional inhibitor/plant lipid transfer protein/seed storage (InterPro:IPR016140), Plant lipi…	-0.149936	0.497822	0.169901	-0.595744	0.0721838	-0.619704	-0.959135	-0.108703	0.244193	-0.0265383	0.0691869	0.571711	0.241662	-0.0397562	0.365815	-0.404409	0.0960926	-0.0723783	-0.0862564	0.114086	0.123281	0.196281	0.541951	0.959831	0.690628	-0.345898	0.484371	0.0133059	0.427366	0.00212838	0.737484	0.00123941	1.51321e-13	0.613132	0.250165	0.902035	0.748032	0.00351582	0.255263	0.853668	0.0787527
mix_ADH7.3.5	NP_001268090	4.51194e-16	86.6666666667	Vitis vinifera	gi|526117691|ref|NP_001268090.1| alcohol dehydrogenase 7 [Vitis vinifera]	5.3	fermentation.ADH	(p48977|adh_maldo : 70.1) Alcohol dehydrogenase (EC 1.1.1.1) - Malus domestica (Apple) (Malus sylvestris) & (at1g77120 : 63.2) Catalyzes the reduction of acetaldehyde using NADH as reductant. Requires zinc for activity. Dimer. Anaerobic response polypeptide (ANP). Fermentation. The protein undergoes thiolation following treatment with the oxidant tert-butylhydroperoxide.; alcohol dehydrogenase 1 …	-0.43867	-0.136238	-0.466102	-0.482959	-0.0614322	-0.0692125	-0.455913	-0.126669	0.347823	0.772307	0.692462	0.697026	0.588351	0.257505	0.407063	-0.351413	-0.114987	-0.374387	-0.522721	-0.00682352	0.0322861	0.224397	0.21893	0.478036	0.0246527	-0.127765	0.032004	0.52558	0.0216934	0.0168231	0.775523	0.747941	0.025152	0.555321	0.095816	9.80031e-06	0.000177039	0.000153839	0.00249393	0.224449	0.0483607
mix_ADH7.4.5	NP_001268090	1.53318e-45	98.9583333333	Vitis vinifera	gi|526117691|ref|NP_001268090.1| alcohol dehydrogenase 7 [Vitis vinifera]	26.22	misc.short chain dehydrogenase/reductase (SDR)	(at3g12800 : 135.0) short-chain dehydrogenase-reductase B (SDRB); FUNCTIONS IN: oxidoreductase activity, binding, catalytic activity; INVOLVED IN: oxidation reduction, metabolic process; LOCATED IN: peroxisome, plasma membrane; EXPRESSED IN: 24 plant structures; EXPRESSED DURING: 13 growth stages; CONTAINS InterPro DOMAIN/s: NAD(P)-binding domain (InterPro:IPR016040), Glucose/ribitol dehydrogenas…	0.118281	-0.372257	0.101449	0.611816	0.126753	0.395282	0.769591	-0.0609789	-0.54315	0.0105592	-0.15329	-0.540867	-0.255537	0.0790664	-0.407645	0.185218	0.072619	0.136116	0.164677	0.109999	-0.141497	-0.254015	-0.411769	-0.762763	-0.36936	0.387818	0.582004	0.0732386	0.637152	0.00148793	0.555057	0.0559026	1.1013e-05	0.777138	0.00609178	0.960944	0.474536	0.00635245	0.228136	0.713438	0.0480099
mix_ADH7.5.5	NP_001268090	7.96035e-46	98.9583333333	Vitis vinifera	gi|526117691|ref|NP_001268090.1| alcohol dehydrogenase 7 [Vitis vinifera]	26.21	misc.protease inhibitor/seed storage/lipid transfer protein (LTP) family protein	(at3g18280 : 110.0) Bifunctional inhibitor/lipid-transfer protein/seed storage 2S albumin superfamily protein; FUNCTIONS IN: lipid binding; INVOLVED IN: lipid transport; LOCATED IN: endomembrane system; EXPRESSED IN: 21 plant structures; EXPRESSED DURING: 13 growth stages; CONTAINS InterPro DOMAIN/s: Bifunctional inhibitor/plant lipid transfer protein/seed storage (InterPro:IPR016140), Plant lipi…	-0.123176	-0.485596	-0.30983	0.310346	-0.0133528	0.445477	0.604953	-0.217061	-0.244745	0.397225	0.28443	-0.144855	0.103867	0.106259	-0.206538	0.0783513	-0.248371	-0.114674	-0.166197	0.14103	0.0895903	-0.351589	-0.355475	-0.586678	-0.357025	0.472134	0.566364	0.016149	0.140655	0.13996	0.950622	0.0291407	0.00173768	0.308288	0.249063	0.0545995	0.177964	0.499463	0.629105	0.621184	0.332892
mix_ADT1	P25083	1.41673e-172	82.7242524917	Solanum tuberosum	sp|P25083|ADT1_SOLTU ADP%2CATP carrier protein%2C mitochondrial OS%3DSolanum tuberosum GN%3DANT PE%3D2 SV%3D1	34.14	transport.unspecified cations	(loc_os05g23720.1 : 513.0) no description available & (at4g28390 : 507.0) Encodes a mitochondrial ADP/ATP carrier protein. Shown in heterologous systems to be located in the plasma membrane. Has comparable affinity for ADP and ATP (in E.coli).; ADP/ATP carrier 3 (AAC3); FUNCTIONS IN: binding, ATP:ADP antiporter activity; INVOLVED IN: transport, mitochondrial transport, purine nucleotide transport…	0.00935546	0.0670826	0.322788	-0.139015	-0.322056	-0.49116	0.0702187	-0.025384	-0.352843	-0.351076	-0.314665	-0.0618563	-0.752214	-0.198323	-0.0910455	0.500156	0.575665	0.687071	0.972943	-0.150364	0.0880598	0.0194098	0.382061	-0.101085	0.348764	0.169906	0.965394	0.755463	0.123943	0.517092	0.124847	0.0147992	0.744395	0.906277	0.0908014	0.0925443	0.134241	0.774012	2.24265e-05	0.352896	0.672222
mix_ADT1	P25083	1.41673e-172	82.7242524917	Solanum tuberosum	sp|P25083|ADT1_SOLTU ADP%2CATP carrier protein%2C mitochondrial OS%3DSolanum tuberosum GN%3DANT PE%3D2 SV%3D1	34.8	transport.metabolite transporters at the envelope membrane	(loc_os05g23720.1 : 513.0) no description available & (at4g28390 : 507.0) Encodes a mitochondrial ADP/ATP carrier protein. Shown in heterologous systems to be located in the plasma membrane. Has comparable affinity for ADP and ATP (in E.coli).; ADP/ATP carrier 3 (AAC3); FUNCTIONS IN: binding, ATP:ADP antiporter activity; INVOLVED IN: transport, mitochondrial transport, purine nucleotide transport…	0.00935546	0.0670826	0.322788	-0.139015	-0.322056	-0.49116	0.0702187	-0.025384	-0.352843	-0.351076	-0.314665	-0.0618563	-0.752214	-0.198323	-0.0910455	0.500156	0.575665	0.687071	0.972943	-0.150364	0.0880598	0.0194098	0.382061	-0.101085	0.348764	0.169906	0.965394	0.755463	0.123943	0.517092	0.124847	0.0147992	0.744395	0.906277	0.0908014	0.0925443	0.134241	0.774012	2.24265e-05	0.352896	0.672222
mix_ADT1	P25083	1.41673e-172	82.7242524917	Solanum tuberosum	sp|P25083|ADT1_SOLTU ADP%2CATP carrier protein%2C mitochondrial OS%3DSolanum tuberosum GN%3DANT PE%3D2 SV%3D1	34.9	transport.metabolite transporters at the mitochondrial membrane	(loc_os05g23720.1 : 513.0) no description available & (at4g28390 : 507.0) Encodes a mitochondrial ADP/ATP carrier protein. Shown in heterologous systems to be located in the plasma membrane. Has comparable affinity for ADP and ATP (in E.coli).; ADP/ATP carrier 3 (AAC3); FUNCTIONS IN: binding, ATP:ADP antiporter activity; INVOLVED IN: transport, mitochondrial transport, purine nucleotide transport…	0.00935546	0.0670826	0.322788	-0.139015	-0.322056	-0.49116	0.0702187	-0.025384	-0.352843	-0.351076	-0.314665	-0.0618563	-0.752214	-0.198323	-0.0910455	0.500156	0.575665	0.687071	0.972943	-0.150364	0.0880598	0.0194098	0.382061	-0.101085	0.348764	0.169906	0.965394	0.755463	0.123943	0.517092	0.124847	0.0147992	0.744395	0.906277	0.0908014	0.0925443	0.134241	0.774012	2.24265e-05	0.352896	0.672222
mix_AFUA_4G09420	XP_751882	1.55714e-19	59.4936708861	Aspergillus fumigatus Af293	gi|70994070|ref|XP_751882.1| carbonic anhydrase [Aspergillus fumigatus Af293]	35.2	not assigned.unknown	(gnl|cdd|38301 : 50.8) no description available & (reliability: 100.0) & (original description: no original description)	-0.42078	0.114024	0.344157	-0.425546	-0.0659218	-0.694982	-0.618075	-0.364097	-0.191798	-0.3836	0.0299452	0.445341	-0.127457	-0.270446	-0.0916114	-0.112451	0.0344408	0.362774	0.326732	0.346338	0.25226	0.0996124	0.566878	0.600014	0.874557	0.0986073	0.0406069	0.595753	0.0996066	0.0381551	0.759572	0.000163876	0.00128759	0.080275	0.369275	0.0642495	0.889529	0.0291957	0.552844	0.201194	0.670297
mix_AGA	XP_010653735	0.0	99.7416020672	Vitis vinifera	gi|731399763|ref|XP_010653735.1| PREDICTED: alpha-galactosidase isoform X1 [Vitis vinifera] >gi|731399765|ref|XP_010653736.1| PREDICTED: alpha-galactosidase isoform X1 [Vitis vinifera] >gi|731399767|ref|XP_010653737.1| PREDICTED: alpha-galactosidase isofo	3.1.2.2	minor CHO metabolism.raffinose family.raffinose synthases.putative	(at3g57520 : 1278.0) seed imbibition 2 (SIP2); CONTAINS InterPro DOMAIN/s: Glycoside hydrolase, catalytic core (InterPro:IPR017853), Raffinose synthase (InterPro:IPR008811); BEST Arabidopsis thaliana protein match is: seed imbibition 1 (TAIR:AT1G55740.1); Has 35333 Blast hits to 34131 proteins in 2444 species: Archae - 798; Bacteria - 22429; Metazoa - 974; Fungi - 991; Plants - 531; Viruses - 0; …	-0.283506	-0.0777483	-0.210871	-0.544573	-0.620218	-0.502099	-0.132608	0.0846887	-0.148171	0.0935146	-0.252118	0.216583	-0.457931	-0.767833	-0.35205	0.276056	0.332566	0.463274	0.235524	0.136937	0.24004	0.468199	0.605075	0.128112	0.308514	0.306481	0.17944	0.718023	0.322623	0.0059338	0.00122453	0.012414	0.536771	0.693988	0.489587	0.663835	0.234635	0.309379	0.024434	1.18666e-05	0.0915801
mix_AGABI1DRAFT_110533	XP_007325689	0.0	93.3121019108	Agaricus bisporus var. burnettii JB137-S8	gi|597965499|ref|XP_007325689.1| hypothetical protein AGABI1DRAFT_110533 [Agaricus bisporus var. burnettii JB137-S8]	34.14	transport.unspecified cations	(loc_os05g23720.1 : 476.0) no description available & (at5g13490 : 467.0) Encodes mitochondrial ADP/ATP carrier; ADP/ATP carrier 2 (AAC2); FUNCTIONS IN: protein binding, binding, copper ion binding, ATP:ADP antiporter activity; INVOLVED IN: transport, purine nucleotide transport; LOCATED IN: mitochondrial envelope, mitochondrion, mitochondrial inner membrane, plasma membrane, membrane; EXPRESSED …	-0.341336	0.241081	0.318551	-0.569091	-0.203768	-0.816741	-0.679669	-0.362992	-0.229152	-0.306969	-0.0381146	0.512701	-0.202996	-0.340238	-0.0464809	-0.0956109	0.249922	0.42868	0.420961	0.278405	0.297312	0.245907	0.708188	0.663823	0.952335	0.14819	0.102598	0.256443	0.12924	0.00370519	0.339559	1.12467e-06	0.000259071	0.0812661	0.281438	0.14455	0.859651	0.0104138	0.341432	0.10378	0.829246
mix_AGABI1DRAFT_110533	XP_007325689	0.0	93.3121019108	Agaricus bisporus var. burnettii JB137-S8	gi|597965499|ref|XP_007325689.1| hypothetical protein AGABI1DRAFT_110533 [Agaricus bisporus var. burnettii JB137-S8]	34.9	transport.metabolite transporters at the mitochondrial membrane	(loc_os05g23720.1 : 476.0) no description available & (at5g13490 : 467.0) Encodes mitochondrial ADP/ATP carrier; ADP/ATP carrier 2 (AAC2); FUNCTIONS IN: protein binding, binding, copper ion binding, ATP:ADP antiporter activity; INVOLVED IN: transport, purine nucleotide transport; LOCATED IN: mitochondrial envelope, mitochondrion, mitochondrial inner membrane, plasma membrane, membrane; EXPRESSED …	-0.341336	0.241081	0.318551	-0.569091	-0.203768	-0.816741	-0.679669	-0.362992	-0.229152	-0.306969	-0.0381146	0.512701	-0.202996	-0.340238	-0.0464809	-0.0956109	0.249922	0.42868	0.420961	0.278405	0.297312	0.245907	0.708188	0.663823	0.952335	0.14819	0.102598	0.256443	0.12924	0.00370519	0.339559	1.12467e-06	0.000259071	0.0812661	0.281438	0.14455	0.859651	0.0104138	0.341432	0.10378	0.829246
mix_AGABI1DRAFT_110533	XP_007325689	0.0	93.3121019108	Agaricus bisporus var. burnettii JB137-S8	gi|597965499|ref|XP_007325689.1| hypothetical protein AGABI1DRAFT_110533 [Agaricus bisporus var. burnettii JB137-S8]	34.8	transport.metabolite transporters at the envelope membrane	(loc_os05g23720.1 : 476.0) no description available & (at5g13490 : 467.0) Encodes mitochondrial ADP/ATP carrier; ADP/ATP carrier 2 (AAC2); FUNCTIONS IN: protein binding, binding, copper ion binding, ATP:ADP antiporter activity; INVOLVED IN: transport, purine nucleotide transport; LOCATED IN: mitochondrial envelope, mitochondrion, mitochondrial inner membrane, plasma membrane, membrane; EXPRESSED …	-0.341336	0.241081	0.318551	-0.569091	-0.203768	-0.816741	-0.679669	-0.362992	-0.229152	-0.306969	-0.0381146	0.512701	-0.202996	-0.340238	-0.0464809	-0.0956109	0.249922	0.42868	0.420961	0.278405	0.297312	0.245907	0.708188	0.663823	0.952335	0.14819	0.102598	0.256443	0.12924	0.00370519	0.339559	1.12467e-06	0.000259071	0.0812661	0.281438	0.14455	0.859651	0.0104138	0.341432	0.10378	0.829246
mix_AGABI1DRAFT_112457	XP_007328334	1.62403e-23	75.8064516129	Agaricus bisporus var. burnettii JB137-S8	gi|597975065|ref|XP_007328334.1| hypothetical protein AGABI1DRAFT_112457 [Agaricus bisporus var. burnettii JB137-S8]	35.2	not assigned.unknown	no hits & (original description: no original description)	-0.0534097	0.561297	0.356012	-0.497546	0.0348632	-0.715935	-0.838725	-0.269245	-0.0555312	-0.342632	-0.148227	0.395046	-0.0109246	-0.218326	0.193287	-0.337989	0.254193	0.132037	0.292197	0.276968	0.0485201	0.16885	0.551376	0.819452	0.904675	-0.088179	0.804242	0.0043202	0.0877381	0.0133653	0.871522	8.35914e-05	3.07429e-07	0.20328	0.796622	0.101216	0.489422	0.0560625	0.959594	0.305405	0.3655
mix_AGABI1DRAFT_113024	XP_007328807	3.70195e-100	53.1680440771	Agaricus bisporus var. burnettii JB137-S8	gi|597977019|ref|XP_007328807.1| hypothetical protein AGABI1DRAFT_113024 [Agaricus bisporus var. burnettii JB137-S8]	26.28	misc.GDSL-motif lipase	(gnl|cdd|38301 : 52.3) no description available & (at4g18970 : 52.0) GDSL-like Lipase/Acylhydrolase superfamily protein; FUNCTIONS IN: hydrolase activity, acting on ester bonds, carboxylesterase activity; INVOLVED IN: lipid metabolic process; LOCATED IN: endomembrane system; EXPRESSED IN: 19 plant structures; EXPRESSED DURING: 13 growth stages; CONTAINS InterPro DOMAIN/s: Lipase, GDSL (InterPro:I…	-0.0929835	0.434713	0.29139	-0.434356	-0.048502	-0.5615	-0.671218	-0.519453	-0.0679891	-0.37569	-0.0406475	0.409718	0.102385	-0.193449	0.108722	-0.327558	0.0562002	0.0892443	0.298034	0.364817	0.147639	0.100032	0.458928	0.658133	0.788931	0.177952	0.665636	0.0337689	0.167124	0.0339318	0.821934	0.00430317	0.000329865	0.00928459	0.752259	0.0704233	0.850423	0.0467762	0.634031	0.365091	0.61307
mix_AGABI1DRAFT_115928	XP_007333120	5.862e-62	60.8040201005	Agaricus bisporus var. burnettii JB137-S8	gi|597994819|ref|XP_007333120.1| hypothetical protein AGABI1DRAFT_115928 [Agaricus bisporus var. burnettii JB137-S8]	35.2	not assigned.unknown	(gnl|cdd|36433 : 56.6) no description available & (reliability: 100.0) & (original description: no original description)	-0.162231	0.40366	0.313789	-0.447542	0.00094037	-0.670138	-0.740338	-0.267789	-0.104999	-0.390316	-0.176271	0.348919	-0.0489674	-0.357269	-0.0194513	-0.293446	0.192532	0.168331	0.28556	0.338031	0.0636195	0.191541	0.523528	0.716049	0.916406	-0.0177652	0.448825	0.0504525	0.135387	0.0283139	0.996521	0.000340023	3.53122e-05	0.205829	0.625349	0.0593415	0.40998	0.0947038	0.820253	0.0865453	0.928118
mix_AGABI1DRAFT_130486	XP_007332041	1.631e-16	50.0	Agaricus bisporus var. burnettii JB137-S8	gi|597990315|ref|XP_007332041.1| hypothetical protein AGABI1DRAFT_130486 [Agaricus bisporus var. burnettii JB137-S8]	35.2	not assigned.unknown	no hits & (original description: no original description)	-0.296378	0.226387	0.423298	-0.420598	-0.0879795	-0.751476	-0.592688	-0.424926	-0.300032	-0.362544	-0.161372	0.338382	-0.231608	-0.369691	-0.166704	-0.115267	0.22491	0.407132	0.499752	0.404898	0.0651283	0.166202	0.611765	0.56392	0.870267	0.210885	0.159644	0.287442	0.0392967	0.0407029	0.68269	2.30847e-05	0.00227353	0.0384673	0.154317	0.0816705	0.451262	0.105801	0.276169	0.0753986	0.436242
mix_AGABI1DRAFT_49392	XP_007335664	1.86236e-41	95.8904109589	Agaricus bisporus var. burnettii JB137-S8	gi|598005561|ref|XP_007335664.1| hypothetical protein AGABI1DRAFT_49392%2C partial [Agaricus bisporus var. burnettii JB137-S8]	35.2	not assigned.unknown	(loc_os09g00998.1 : 50.4) no description available & (reliability: 100.0) & (original description: no original description)	-0.371052	0.0231107	0.0581699	-0.564583	-0.408001	-0.626256	-0.465791	-0.154934	-0.143771	-0.0407267	-0.0545192	0.426944	-0.205285	-0.325181	0.00126321	-0.00453023	0.287279	0.414824	0.31659	0.183497	0.373367	0.866957	0.663245	0.473288	0.56074	0.176332	0.0742469	0.914639	0.787169	0.00405117	0.0477959	0.00106092	0.0217931	0.469752	0.502714	0.850135	0.800254	0.0374583	0.335898	0.121022	0.995326
mix_AGABI1DRAFT_83674	XP_007328329	2.85605e-86	83.5443037975	Agaricus bisporus var. burnettii JB137-S8	gi|597975045|ref|XP_007328329.1| hypothetical protein AGABI1DRAFT_83674 [Agaricus bisporus var. burnettii JB137-S8]	35.2	not assigned.unknown	no hits & (original description: no original description)	-0.547702	-0.0559233	0.0703522	-0.602056	-0.330731	-0.687939	-0.521867	-0.384931	-0.232378	-0.0550702	0.172162	0.609026	-0.123377	-0.335978	-0.0716993	-0.0436209	0.12805	0.405291	0.297173	0.254035	0.369204	0.307565	0.684029	0.5159	0.80649	0.281005	0.00559854	0.795215	0.743925	0.00185337	0.11444	0.000202982	0.00890628	0.0632532	0.274531	0.798276	0.421151	0.00158546	0.565726	0.108462	0.739186
mix_AGABI2DRAFT_134258	XP_006458530	4.29793e-51	56.7307692308	Agaricus bisporus var. bisporus H97	gi|568448200|ref|XP_006458530.1| hypothetical protein AGABI2DRAFT_134258 [Agaricus bisporus var. bisporus H97] >gi|597968243|ref|XP_007326676.1| hypothetical protein AGABI1DRAFT_82747 [Agaricus bisporus var. burnettii JB137-S8]	29.2.4	protein.synthesis.elongation	(loc_os05g31000.1 : 86.7) no description available & (at5g13850 : 85.1) nascent polypeptide-associated complex subunit alpha-like protein 3 (NACA3); FUNCTIONS IN: molecular_function unknown; INVOLVED IN: response to salt stress; LOCATED IN: cytosolic ribosome; EXPRESSED IN: 23 plant structures; EXPRESSED DURING: 13 growth stages; CONTAINS InterPro DOMAIN/s: Nascent polypeptide-associated complex,…	-0.429703	0.0810681	0.255283	-0.5019	-0.217157	-0.73171	-0.558857	-0.356034	-0.27752	-0.281167	-0.0575142	0.437259	-0.200373	-0.418716	-0.177475	-0.077583	0.129178	0.423139	0.416774	0.397382	0.345916	0.248608	0.641509	0.543848	0.926559	0.270942	0.0361136	0.706493	0.228615	0.0124546	0.308069	4.83907e-05	0.00452954	0.087717	0.189199	0.18321	0.789515	0.0326246	0.347838	0.0417061	0.406737
mix_AGABI2DRAFT_134258	XP_006458530	4.29793e-51	56.7307692308	Agaricus bisporus var. bisporus H97	gi|568448200|ref|XP_006458530.1| hypothetical protein AGABI2DRAFT_134258 [Agaricus bisporus var. bisporus H97] >gi|597968243|ref|XP_007326676.1| hypothetical protein AGABI1DRAFT_82747 [Agaricus bisporus var. burnettii JB137-S8]	29.2.3	protein.synthesis.initiation	(loc_os05g31000.1 : 86.7) no description available & (at5g13850 : 85.1) nascent polypeptide-associated complex subunit alpha-like protein 3 (NACA3); FUNCTIONS IN: molecular_function unknown; INVOLVED IN: response to salt stress; LOCATED IN: cytosolic ribosome; EXPRESSED IN: 23 plant structures; EXPRESSED DURING: 13 growth stages; CONTAINS InterPro DOMAIN/s: Nascent polypeptide-associated complex,…	-0.429703	0.0810681	0.255283	-0.5019	-0.217157	-0.73171	-0.558857	-0.356034	-0.27752	-0.281167	-0.0575142	0.437259	-0.200373	-0.418716	-0.177475	-0.077583	0.129178	0.423139	0.416774	0.397382	0.345916	0.248608	0.641509	0.543848	0.926559	0.270942	0.0361136	0.706493	0.228615	0.0124546	0.308069	4.83907e-05	0.00452954	0.087717	0.189199	0.18321	0.789515	0.0326246	0.347838	0.0417061	0.406737
mix_AGABI2DRAFT_134258	XP_006458530	4.29793e-51	56.7307692308	Agaricus bisporus var. bisporus H97	gi|568448200|ref|XP_006458530.1| hypothetical protein AGABI2DRAFT_134258 [Agaricus bisporus var. bisporus H97] >gi|597968243|ref|XP_007326676.1| hypothetical protein AGABI1DRAFT_82747 [Agaricus bisporus var. burnettii JB137-S8]	31.99	cell.unspecified	(loc_os05g31000.1 : 86.7) no description available & (at5g13850 : 85.1) nascent polypeptide-associated complex subunit alpha-like protein 3 (NACA3); FUNCTIONS IN: molecular_function unknown; INVOLVED IN: response to salt stress; LOCATED IN: cytosolic ribosome; EXPRESSED IN: 23 plant structures; EXPRESSED DURING: 13 growth stages; CONTAINS InterPro DOMAIN/s: Nascent polypeptide-associated complex,…	-0.429703	0.0810681	0.255283	-0.5019	-0.217157	-0.73171	-0.558857	-0.356034	-0.27752	-0.281167	-0.0575142	0.437259	-0.200373	-0.418716	-0.177475	-0.077583	0.129178	0.423139	0.416774	0.397382	0.345916	0.248608	0.641509	0.543848	0.926559	0.270942	0.0361136	0.706493	0.228615	0.0124546	0.308069	4.83907e-05	0.00452954	0.087717	0.189199	0.18321	0.789515	0.0326246	0.347838	0.0417061	0.406737
mix_AGABI2DRAFT_136942	XP_006462104	8.5033e-50	81.7307692308	Agaricus bisporus var. bisporus H97	gi|568458966|ref|XP_006462104.1| hypothetical protein AGABI2DRAFT_136942 [Agaricus bisporus var. bisporus H97] >gi|597972601|ref|XP_007327736.1| hypothetical protein AGABI1DRAFT_112159 [Agaricus bisporus var. burnettii JB137-S8]	27.1	RNA.processing	(loc_os07g07220.1 : 114.0) no description available & (at4g20440 : 109.0) small nuclear ribonucleoprotein associated protein B; INVOLVED IN: nuclear mRNA splicing, via spliceosome; LOCATED IN: nucleoplasm, Cajal body, nucleus, small nucleolar ribonucleoprotein complex; EXPRESSED IN: 21 plant structures; EXPRESSED DURING: 13 growth stages; CONTAINS InterPro DOMAIN/s: Like-Sm ribonucleoprotein (LSM…	-0.274481	0.242552	0.263903	-0.486266	-0.125824	-0.678137	-0.626068	-0.320918	-0.168511	-0.314409	-0.0721787	0.421659	-0.101296	-0.403057	-0.176008	-0.167904	0.11498	0.275504	0.31024	0.359116	0.176278	0.216455	0.563474	0.603395	0.912763	0.158778	0.19429	0.253463	0.212739	0.0159814	0.557985	0.000270823	0.00106572	0.126262	0.431214	0.134575	0.737502	0.0401453	0.637663	0.0508303	0.410688
mix_AGABI2DRAFT_137061	XP_006462314	2.84387e-63	76.1904761905	Agaricus bisporus var. bisporus H97	gi|568459596|ref|XP_006462314.1| hypothetical protein AGABI2DRAFT_137061 [Agaricus bisporus var. bisporus H97] >gi|597997939|ref|XP_007333881.1| hypothetical protein AGABI1DRAFT_116365 [Agaricus bisporus var. burnettii JB137-S8]	29.2.1.2.2.523	protein.synthesis.ribosomal protein.eukaryotic.60S subunit.L23A	(q9at35|rl23a_dauca : 174.0) 60S ribosomal protein L23a - Daucus carota (Carrot) & (at3g55280 : 172.0) 60S ribosomal protein L23A (RPL23aB). Paralog of RPL23aA.; ribosomal protein L23AB (RPL23AB); FUNCTIONS IN: structural constituent of ribosome, RNA binding, nucleotide binding; INVOLVED IN: response to oxidative stress, response to high light intensity, response to cold, translation, ribosome bi…	-0.0473735	-0.00959391	0.224751	-0.158285	-0.329903	-0.443096	0.0977152	-0.0367896	-0.338512	-0.26076	-0.232651	-0.0264649	-0.686036	-0.214994	-0.107666	0.475151	0.521424	0.623332	0.922723	-0.107886	0.0583865	0.0884819	0.347139	-0.125515	0.36041	0.225002	0.826015	0.964512	0.291035	0.460079	0.115405	0.030118	0.649656	0.864485	0.105659	0.218438	0.273952	0.902304	0.000214851	0.31303	0.616544
mix_AGABI2DRAFT_138819	XP_006455873	1.31854e-44	60.15625	Agaricus bisporus var. bisporus H97	gi|568440212|ref|XP_006455873.1| hypothetical protein AGABI2DRAFT_138819 [Agaricus bisporus var. bisporus H97]	35.2	not assigned.unknown	no hits & (original description: no original description)	-0.119411	0.524554	0.460988	-0.458369	0.0786577	-0.754643	-0.846937	-0.389541	-0.183541	-0.334291	-0.18148	0.385418	0.00926863	-0.193285	0.157299	-0.408654	0.209287	0.177663	0.300153	0.433234	0.0887718	0.13489	0.589325	0.830153	0.946993	0.0407568	0.578375	0.00850056	0.0233777	0.0242805	0.714859	2.03749e-05	1.80138e-07	0.0598929	0.390623	0.110358	0.396057	0.0628915	0.965715	0.365505	0.462914
mix_AGABI2DRAFT_138985	XP_006456124	4.00993e-32	75.3246753247	Agaricus bisporus var. bisporus H97	gi|568440967|ref|XP_006456124.1| hypothetical protein AGABI2DRAFT_138985 [Agaricus bisporus var. bisporus H97] >gi|597988259|ref|XP_007331549.1| hypothetical protein AGABI1DRAFT_86336 [Agaricus bisporus var. burnettii JB137-S8]	29.2.1.2.2.38	protein.synthesis.ribosomal protein.eukaryotic.60S subunit.L38	(at3g59540 : 90.9) Ribosomal L38e protein family; FUNCTIONS IN: structural constituent of ribosome; INVOLVED IN: translation, ribosome biogenesis; LOCATED IN: ribosome, cytosolic large ribosomal subunit; EXPRESSED IN: 22 plant structures; EXPRESSED DURING: 13 growth stages; CONTAINS InterPro DOMAIN/s: Ribosomal protein L38e (InterPro:IPR002675); BEST Arabidopsis thaliana protein match is: Ribosom…	-0.443267	0.0591223	0.18656	-0.522981	-0.2185	-0.700009	-0.559366	-0.294145	-0.228174	-0.199445	0.00881519	0.479062	-0.156245	-0.395624	-0.156127	-0.082739	0.182975	0.367721	0.353745	0.330247	0.302232	0.239075	0.624194	0.547806	0.899152	0.218595	0.0300469	0.783764	0.382739	0.00873624	0.305011	0.00014015	0.00448514	0.162964	0.283552	0.350123	0.967391	0.0178609	0.465957	0.0556713	0.466298
mix_AGABI2DRAFT_177560	XP_006459736	3.77886e-11	78.0487804878	Agaricus bisporus var. bisporus H97	gi|568451839|ref|XP_006459736.1| hypothetical protein AGABI2DRAFT_177560 [Agaricus bisporus var. bisporus H97]	35.2	not assigned.unknown	(gnl|cdd|36433 : 53.9) no description available & (reliability: 100.0) & (original description: no original description)	-0.420537	0.153998	0.311518	-0.535804	-0.153476	-0.756464	-0.657712	-0.488669	-0.21122	-0.252988	0.0298341	0.516054	-0.116151	-0.33367	-0.0902157	-0.127696	0.142672	0.365608	0.397791	0.387342	0.166829	0.129533	0.652352	0.63338	0.921578	0.242614	0.0407349	0.472474	0.138391	0.00696412	0.473993	1.89477e-05	0.000477922	0.0153917	0.321802	0.23297	0.889936	0.00983952	0.588867	0.111063	0.67505
mix_AGABI2DRAFT_187811	XP_006455547	4.52086e-30	90.3225806452	Agaricus bisporus var. bisporus H97	gi|568439233|ref|XP_006455547.1| hypothetical protein AGABI2DRAFT_187811 [Agaricus bisporus var. bisporus H97] >gi|568449122|ref|XP_006458831.1| hypothetical protein AGABI2DRAFT_189132 [Agaricus bisporus var. bisporus H97] >gi|598005325|ref|XP_007335613.1	35.2	not assigned.unknown	(gnl|cdd|36433 : 62.0) no description available & (reliability: 100.0) & (original description: no original description)	-0.191453	0.0356062	-0.0942072	-0.428293	-0.375208	-0.352443	-0.294125	-0.0739223	-0.0394547	0.0237893	-0.0383081	0.295977	-0.0777281	-0.288584	-0.00914334	-0.0522683	0.215373	0.208769	0.070186	0.0968865	0.200571	0.984141	0.442542	0.307013	0.226538	0.122731	0.370155	0.868807	0.661489	0.0367959	0.0708131	0.0911942	0.162992	0.731387	0.854767	0.912142	0.858946	0.160236	0.718094	0.171438	0.966178
mix_AGABI2DRAFT_189850	XP_006454600	5.00909e-15	44.7916666667	Agaricus bisporus var. bisporus H97	gi|568436374|ref|XP_006454600.1| hypothetical protein AGABI2DRAFT_189850 [Agaricus bisporus var. bisporus H97]	35.2	not assigned.unknown	no hits & (original description: no original description)	-0.320791	0.313884	0.326425	-0.549331	-0.0883386	-0.776848	-0.776768	-0.426084	-0.176968	-0.305763	0.0159445	0.534329	-0.0405224	-0.252474	0.0567979	-0.254732	0.173566	0.292579	0.300938	0.368913	0.239876	0.211834	0.658692	0.764255	0.934993	0.100365	0.126419	0.135261	0.119523	0.00543045	0.681461	8.03506e-06	8.06371e-06	0.0378855	0.408102	0.146216	0.941053	0.00715129	0.850878	0.233952	0.79208
mix_AGABI2DRAFT_190809	XP_006458532	8.92588e-53	89.1089108911	Agaricus bisporus var. bisporus H97	gi|568448206|ref|XP_006458532.1| hypothetical protein AGABI2DRAFT_190809 [Agaricus bisporus var. bisporus H97] >gi|597969175|ref|XP_007326906.1| hypothetical protein AGABI1DRAFT_111579 [Agaricus bisporus var. burnettii JB137-S8]	20.2.1	stress.abiotic.heat	(at5g52640 : 153.0) Encodes a cytosolic heat shock protein AtHSP90.1. AtHSP90.1 interacts with disease resistance signaling components SGT1b and RAR1 and is required for RPS2-mediated resistance.; heat shock protein 90.1 (HSP90.1); FUNCTIONS IN: unfolded protein binding, ATP binding; INVOLVED IN: defense response to bacterium, response to heat, response to arsenic; LOCATED IN: cytosol, cell wall,…	-0.346866	-0.0124558	0.0772006	-0.345692	-0.121978	-0.453972	-0.344282	-0.344672	-0.266239	-0.046326	0.0480179	0.339411	-0.038191	-0.317275	-0.219424	-0.150767	0.211831	0.172406	0.317387	0.362965	0.151469	0.227079	0.391817	0.342779	0.719503	0.31704	0.0967957	0.953935	0.719932	0.0980061	0.570174	0.0258585	0.0994757	0.0990677	0.208566	0.829807	0.823684	0.104678	0.859372	0.130868	0.302919
mix_AGABI2DRAFT_191384	XP_006459399	4.52473e-17	41.40625	Agaricus bisporus var. bisporus H97	gi|568450824|ref|XP_006459399.1| hypothetical protein AGABI2DRAFT_191384 [Agaricus bisporus var. bisporus H97]	35.2	not assigned.unknown	no hits & (original description: no original description)	-0.0808311	0.0454269	0.185569	-0.302561	-0.454703	-0.524601	0.00306777	-0.165182	-0.313476	-0.306584	-0.211541	0.0727758	-0.650548	-0.34182	-0.0902137	0.445486	0.467146	0.639261	0.916296	0.0176831	0.121654	0.140784	0.452464	-0.0343945	0.428113	0.393769	0.707314	0.833064	0.385315	0.150704	0.0255907	0.00849358	0.988649	0.440502	0.135797	0.145081	0.321051	0.735406	0.000577606	0.102081	0.675057
mix_AGABI2DRAFT_191939	XP_006460179	8.61638e-59	56.1643835616	Agaricus bisporus var. bisporus H97	gi|568453165|ref|XP_006460179.1| hypothetical protein AGABI2DRAFT_191939 [Agaricus bisporus var. bisporus H97]	20.2.1	stress.abiotic.heat	(loc_os10g28340.3 : 67.8) no description available & (chl4|525077 : 66.2) no description available & (at4g11660 : 64.3) member of Heat Stress Transcription Factor (Hsf) family; AT-HSFB2B; FUNCTIONS IN: transcription repressor activity, sequence-specific DNA binding transcription factor activity; INVOLVED IN: response to chitin; LOCATED IN: nucleus; EXPRESSED IN: 24 plant structures; EXPRESSED DUR…	-0.280371	0.362126	0.386472	-0.535286	-0.051861	-0.794463	-0.805128	-0.434787	-0.217481	-0.28542	-0.0697551	0.491892	-0.0392975	-0.253088	0.0777391	-0.309602	0.200265	0.280173	0.328613	0.39871	0.201293	0.230598	0.665759	0.792761	0.978627	0.118857	0.184506	0.0820484	0.0621137	0.0070294	0.809815	3.5543e-06	2.08646e-06	0.0337352	0.307329	0.176394	0.746028	0.0146287	0.855339	0.232778	0.718056
mix_AGABI2DRAFT_191939	XP_006460179	8.61638e-59	56.1643835616	Agaricus bisporus var. bisporus H97	gi|568453165|ref|XP_006460179.1| hypothetical protein AGABI2DRAFT_191939 [Agaricus bisporus var. bisporus H97]	27.3.23	RNA.regulation of transcription.HSF,Heat-shock transcription factor family	(loc_os10g28340.3 : 67.8) no description available & (chl4|525077 : 66.2) no description available & (at4g11660 : 64.3) member of Heat Stress Transcription Factor (Hsf) family; AT-HSFB2B; FUNCTIONS IN: transcription repressor activity, sequence-specific DNA binding transcription factor activity; INVOLVED IN: response to chitin; LOCATED IN: nucleus; EXPRESSED IN: 24 plant structures; EXPRESSED DUR…	-0.280371	0.362126	0.386472	-0.535286	-0.051861	-0.794463	-0.805128	-0.434787	-0.217481	-0.28542	-0.0697551	0.491892	-0.0392975	-0.253088	0.0777391	-0.309602	0.200265	0.280173	0.328613	0.39871	0.201293	0.230598	0.665759	0.792761	0.978627	0.118857	0.184506	0.0820484	0.0621137	0.0070294	0.809815	3.5543e-06	2.08646e-06	0.0337352	0.307329	0.176394	0.746028	0.0146287	0.855339	0.232778	0.718056
mix_AGABI2DRAFT_194769	XP_006455090	0.0	86.2337662338	Agaricus bisporus var. bisporus H97	gi|568437852|ref|XP_006455090.1| hypothetical protein AGABI2DRAFT_194769 [Agaricus bisporus var. bisporus H97] >gi|597985817|ref|XP_007330954.1| hypothetical protein AGABI1DRAFT_114587 [Agaricus bisporus var. burnettii JB137-S8]	29.3.4.99	protein.targeting.secretory pathway.unspecified	(at1g78720 : 429.0) SecY protein transport family protein; FUNCTIONS IN: P-P-bond-hydrolysis-driven protein transmembrane transporter activity; INVOLVED IN: protein secretion, protein transport; LOCATED IN: membrane; EXPRESSED IN: 6 plant structures; EXPRESSED DURING: LP.10 ten leaves visible, LP.02 two leaves visible, petal differentiation and expansion stage, LP.08 eight leaves visible; CONTAIN…	-0.372229	0.218294	0.249787	-0.524933	-0.119094	-0.748556	-0.683309	-0.416851	-0.269913	-0.238745	-0.0148019	0.48946	-0.0859194	-0.331121	-0.0125923	-0.250438	0.142954	0.305948	0.324041	0.434957	0.270576	0.216451	0.642386	0.667966	0.941686	0.203725	0.073262	0.30548	0.239136	0.00844451	0.579393	2.58599e-05	0.00023291	0.0427198	0.202118	0.26122	0.945271	0.0152014	0.689755	0.113988	0.953431
mix_AGABI2DRAFT_194769	XP_006455090	0.0	86.2337662338	Agaricus bisporus var. bisporus H97	gi|568437852|ref|XP_006455090.1| hypothetical protein AGABI2DRAFT_194769 [Agaricus bisporus var. bisporus H97] >gi|597985817|ref|XP_007330954.1| hypothetical protein AGABI1DRAFT_114587 [Agaricus bisporus var. burnettii JB137-S8]	34.99	transport.misc	(at1g78720 : 429.0) SecY protein transport family protein; FUNCTIONS IN: P-P-bond-hydrolysis-driven protein transmembrane transporter activity; INVOLVED IN: protein secretion, protein transport; LOCATED IN: membrane; EXPRESSED IN: 6 plant structures; EXPRESSED DURING: LP.10 ten leaves visible, LP.02 two leaves visible, petal differentiation and expansion stage, LP.08 eight leaves visible; CONTAIN…	-0.372229	0.218294	0.249787	-0.524933	-0.119094	-0.748556	-0.683309	-0.416851	-0.269913	-0.238745	-0.0148019	0.48946	-0.0859194	-0.331121	-0.0125923	-0.250438	0.142954	0.305948	0.324041	0.434957	0.270576	0.216451	0.642386	0.667966	0.941686	0.203725	0.073262	0.30548	0.239136	0.00844451	0.579393	2.58599e-05	0.00023291	0.0427198	0.202118	0.26122	0.945271	0.0152014	0.689755	0.113988	0.953431
mix_AGABI2DRAFT_195342	XP_006456077	8.56367e-78	77.7777777778	Agaricus bisporus var. bisporus H97	gi|568440829|ref|XP_006456077.1| sphingolipid C9-methyltransferase%2C partial [Agaricus bisporus var. bisporus H97] >gi|597989735|ref|XP_007331903.1| hypothetical protein AGABI1DRAFT_115213%2C partial [Agaricus bisporus var. burnettii JB137-S8]	11.3.7	lipid metabolism.Phospholipid synthesis.cyclopropane-fatty-acyl-phospholipid synthase	(gnl|cdd|36433 : 55.4) no description available & (at3g23470 : 55.1) Cyclopropane-fatty-acyl-phospholipid synthase; FUNCTIONS IN: cyclopropane-fatty-acyl-phospholipid synthase activity; INVOLVED IN: lipid biosynthetic process; LOCATED IN: endomembrane system; CONTAINS InterPro DOMAIN/s: Cyclopropane-fatty-acyl-phospholipid/mycolic acid synthase (InterPro:IPR003333); BEST Arabidopsis thaliana prot…	-0.198891	0.285707	0.303346	-0.479226	-0.201744	-0.752928	-0.53262	-0.346305	-0.341825	-0.283371	-0.132351	0.377286	-0.296533	-0.389781	-0.111571	-0.0590562	0.381969	0.437927	0.504262	0.243447	0.129215	0.09145	0.633979	0.506454	0.898324	0.203371	0.351489	0.175939	0.149595	0.0178161	0.344482	2.18051e-05	0.00737336	0.0973724	0.102075	0.179655	0.537568	0.0691428	0.159416	0.059722	0.603741
mix_AGABI2DRAFT_229633	XP_006457289	0.0	86.6666666667	Agaricus bisporus var. bisporus H97	gi|568444468|ref|XP_006457289.1| glycosyltransferase family 2 protein [Agaricus bisporus var. bisporus H97] >gi|597997549|ref|XP_007333788.1| hypothetical protein AGABI1DRAFT_116290 [Agaricus bisporus var. burnettii JB137-S8]	35.2	not assigned.unknown	(gnl|cdd|36433 : 60.4) no description available & (reliability: 100.0) & (original description: no original description)	-0.256932	0.388026	0.424009	-0.494991	0.00825506	-0.792195	-0.81105	-0.39823	-0.221085	-0.334307	-0.108656	0.445923	-0.0473786	-0.23936	0.0697144	-0.325117	0.243619	0.258726	0.389849	0.415521	0.116558	0.188813	0.636804	0.791824	0.982737	0.0799674	0.225519	0.0609817	0.0389323	0.0139246	0.969462	3.96481e-06	1.53039e-06	0.0539349	0.299181	0.110341	0.613287	0.0289604	0.825996	0.259957	0.746172
mix_AGABI2DRAFT_65580	XP_006459002	2.08401e-33	66.393442623	Agaricus bisporus var. bisporus H97	gi|568449634|ref|XP_006459002.1| hypothetical protein AGABI2DRAFT_65580%2C partial [Agaricus bisporus var. bisporus H97] >gi|597986829|ref|XP_007331197.1| hypothetical protein AGABI1DRAFT_42386%2C partial [Agaricus bisporus var. burnettii JB137-S8]	35.2	not assigned.unknown	no hits & (original description: no original description)	-0.504732	0.0299519	0.133256	-0.462768	-0.0458892	-0.608956	-0.641025	-0.287903	-0.178069	-0.0767818	0.0884783	0.496015	0.0299246	-0.295536	-0.10805	-0.285225	0.176167	0.169972	0.183587	0.336885	0.0805449	0.223532	0.550163	0.62757	0.786986	0.035328	0.01189	0.889504	0.534767	0.0227802	0.831389	0.00158799	0.000737583	0.172496	0.405143	0.721392	0.680983	0.0136981	0.889604	0.160891	0.615278
mix_AGABI2DRAFT_75872.2.2	XP_006455549	2.90647e-08	82.3529411765	Agaricus bisporus var. bisporus H97	gi|568439239|ref|XP_006455549.1| hypothetical protein AGABI2DRAFT_75872%2C partial [Agaricus bisporus var. bisporus H97] >gi|568449116|ref|XP_006458829.1| hypothetical protein AGABI2DRAFT_80166%2C partial [Agaricus bisporus var. bisporus H97] >gi|59800273	35.2	not assigned.unknown	no hits & (original description: no original description)	-0.328318	0.0191142	0.194302	-0.513656	-0.449628	-0.712928	-0.341329	-0.168423	-0.240807	-0.199107	-0.152979	0.322891	-0.481521	-0.353724	-0.0470813	0.24247	0.435082	0.620181	0.722492	0.101446	0.289641	0.573653	0.681015	0.328471	0.63671	0.242297	0.117269	0.929361	0.362939	0.0102474	0.0274975	9.23962e-05	0.102606	0.431458	0.256999	0.350957	0.475442	0.123817	0.0172002	0.0899418	0.827072
mix_AGL8	O22328	1.7585e-26	96.0784313725	Solanum commersonii	sp|O22328|AGL8_SOLCO Agamous-like MADS-box protein AGL8 homolog OS%3DSolanum commersonii GN%3DSCM1 PE%3D2 SV%3D1	27.3.24	RNA.regulation of transcription.MADS box transcription factor family	(at5g60910 : 97.1) MADS box gene negatively regulated by APETALA1; AGAMOUS-like 8 (AGL8); FUNCTIONS IN: sequence-specific DNA binding transcription factor activity; INVOLVED IN: positive regulation of flower development, maintenance of inflorescence meristem identity, fruit development; LOCATED IN: nucleus; EXPRESSED IN: 19 plant structures; EXPRESSED DURING: 8 growth stages; CONTAINS InterPro DO…	-0.267042	0.37342	0.127806	-0.558457	0.0634954	-0.553789	-0.87804	-0.485331	0.0498256	0.145205	0.250391	0.664077	0.395499	0.0521566	0.35972	-0.558617	0.0500033	-0.131762	-0.137168	0.320257	0.0756673	0.106001	0.524151	0.884356	0.663409	-0.0287505	0.207146	0.0722759	0.551748	0.00456467	0.768182	0.00499172	1.72265e-08	0.0162158	0.817154	0.498417	0.237963	0.000402221	0.0557558	0.80875	0.0842531
mix_AGL8	O22328	1.7585e-26	96.0784313725	Solanum commersonii	sp|O22328|AGL8_SOLCO Agamous-like MADS-box protein AGL8 homolog OS%3DSolanum commersonii GN%3DSCM1 PE%3D2 SV%3D1	33.99	development.unspecified	(at5g60910 : 97.1) MADS box gene negatively regulated by APETALA1; AGAMOUS-like 8 (AGL8); FUNCTIONS IN: sequence-specific DNA binding transcription factor activity; INVOLVED IN: positive regulation of flower development, maintenance of inflorescence meristem identity, fruit development; LOCATED IN: nucleus; EXPRESSED IN: 19 plant structures; EXPRESSED DURING: 8 growth stages; CONTAINS InterPro DO…	-0.267042	0.37342	0.127806	-0.558457	0.0634954	-0.553789	-0.87804	-0.485331	0.0498256	0.145205	0.250391	0.664077	0.395499	0.0521566	0.35972	-0.558617	0.0500033	-0.131762	-0.137168	0.320257	0.0756673	0.106001	0.524151	0.884356	0.663409	-0.0287505	0.207146	0.0722759	0.551748	0.00456467	0.768182	0.00499172	1.72265e-08	0.0162158	0.817154	0.498417	0.237963	0.000402221	0.0557558	0.80875	0.0842531
mix_AGLUS.1.2	Q58746	0.0	100.0	Methanocaldococcus jannaschii (strain ATCC 43067 / DSM 2661 / JAL-1 / JCM 10045 / NBRC 100440)	sp|Q58746|AGLUS_METJA Archaeal glutamate synthase [NADPH] OS%3DMethanocaldococcus jannaschii (strain ATCC 43067 / DSM 2661 / JAL-1 / JCM 10045 / NBRC 100440) GN%3DMJ1351 PE%3D3 SV%3D1	12.2.1.1	N-metabolism.ammonia metabolism.glutamate synthase.ferredoxin dependent	(chl4|514792 : 193.0) no description available & (loc_os01g48960.1 : 188.0) no description available & (at5g53460 : 187.0) NADH-dependent glutamate synthase; NADH-dependent glutamate synthase 1 (GLT1); CONTAINS InterPro DOMAIN/s: FAD-dependent pyridine nucleotide-disulphide oxidoreductase (InterPro:IPR013027), Glutamine amidotransferase, class-II (InterPro:IPR000583), Aldolase-type TIM barrel (In…	-0.10885	0.0594634	0.0704335	-0.442784	-0.495453	-0.650215	-0.101076	0.036762	-0.412088	0.161923	-0.174255	0.228139	-0.71691	-0.334275	-0.116611	0.3999	0.815805	0.693364	0.589639	-0.288501	0.246616	0.32378	0.65931	0.0926589	0.33155	0.10229	0.612651	0.782546	0.743639	0.030248	0.013822	0.00058265	0.638398	0.864586	0.0453963	0.449697	0.41544	0.283629	8.08987e-05	0.110376	0.58738
mix_AGLUS.1.2	Q58746	0.0	100.0	Methanocaldococcus jannaschii (strain ATCC 43067 / DSM 2661 / JAL-1 / JCM 10045 / NBRC 100440)	sp|Q58746|AGLUS_METJA Archaeal glutamate synthase [NADPH] OS%3DMethanocaldococcus jannaschii (strain ATCC 43067 / DSM 2661 / JAL-1 / JCM 10045 / NBRC 100440) GN%3DMJ1351 PE%3D3 SV%3D1	12.2.1.2	N-metabolism.ammonia metabolism.glutamate synthase.NADH dependent	(chl4|514792 : 193.0) no description available & (loc_os01g48960.1 : 188.0) no description available & (at5g53460 : 187.0) NADH-dependent glutamate synthase; NADH-dependent glutamate synthase 1 (GLT1); CONTAINS InterPro DOMAIN/s: FAD-dependent pyridine nucleotide-disulphide oxidoreductase (InterPro:IPR013027), Glutamine amidotransferase, class-II (InterPro:IPR000583), Aldolase-type TIM barrel (In…	-0.10885	0.0594634	0.0704335	-0.442784	-0.495453	-0.650215	-0.101076	0.036762	-0.412088	0.161923	-0.174255	0.228139	-0.71691	-0.334275	-0.116611	0.3999	0.815805	0.693364	0.589639	-0.288501	0.246616	0.32378	0.65931	0.0926589	0.33155	0.10229	0.612651	0.782546	0.743639	0.030248	0.013822	0.00058265	0.638398	0.864586	0.0453963	0.449697	0.41544	0.283629	8.08987e-05	0.110376	0.58738
mix_AGLUS.2.2	Q58746	1.96355e-153	100.0	Methanocaldococcus jannaschii (strain ATCC 43067 / DSM 2661 / JAL-1 / JCM 10045 / NBRC 100440)	sp|Q58746|AGLUS_METJA Archaeal glutamate synthase [NADPH] OS%3DMethanocaldococcus jannaschii (strain ATCC 43067 / DSM 2661 / JAL-1 / JCM 10045 / NBRC 100440) GN%3DMJ1351 PE%3D3 SV%3D1	12.2.1.2	N-metabolism.ammonia metabolism.glutamate synthase.NADH dependent	(at5g53460 : 152.0) NADH-dependent glutamate synthase; NADH-dependent glutamate synthase 1 (GLT1); CONTAINS InterPro DOMAIN/s: FAD-dependent pyridine nucleotide-disulphide oxidoreductase (InterPro:IPR013027), Glutamine amidotransferase, class-II (InterPro:IPR000583), Aldolase-type TIM barrel (InterPro:IPR013785), Glutamate synthase, alpha subunit, C-terminal (InterPro:IPR002489), Glutamate syntha…	-0.156319	0.306426	0.052553	-0.697145	-0.376365	-0.781239	-0.591417	0.0504151	-0.0146443	0.157183	-0.0400068	0.515345	-0.386538	-0.257611	0.14355	0.153645	0.640791	0.429542	0.383898	-0.260552	0.217129	0.311544	0.76289	0.580945	0.551402	-0.198847	0.465742	0.145299	0.807324	0.000153271	0.0698796	6.60227e-06	0.00233631	0.815027	0.945853	0.46325	0.852756	0.00995872	0.0620657	0.224251	0.503378
mix_AHP6	Q9SSC9	4.36618e-24	50.3649635036	Arabidopsis thaliana	sp|Q9SSC9|AHP6_ARATH Histidine-containing phosphotransfer protein 6 OS%3DArabidopsis thaliana GN%3DAHP6 PE%3D1 SV%3D2	30.1	signalling.phosphorelay	(at3g21510 : 218.0) Encodes AHP1, one of the six Arabidopsis thaliana histidine phosphotransfer proteins (AHPs). AHPs function as redundant positive regulators of cytokinin signaling. Members of the AHP gene family include: AT3G21510 (AHP1), AT3G29350 (AHP2), AT5G39340 (AHP3), AT3G16360 (AHP4), AT1G03430 (AHP5) and AT1G80100 (AHP6).; histidine-containing phosphotransmitter 1 (AHP1); CONTAINS Inte…	-0.380592	-0.333241	-0.530924	-0.170863	0.0507227	0.333394	-0.114849	-0.0801621	0.568797	0.485836	0.917019	0.546647	0.702215	0.436215	0.310836	-0.160921	-0.503649	-0.516741	-0.5967	-0.148676	-0.0839593	-0.106515	-0.205059	0.127319	-0.265087	-0.202669	0.0665465	0.111551	0.00759933	0.424717	0.813917	0.111377	0.593079	0.709633	0.003727	0.0160888	3.00412e-10	0.00570984	0.000130724	0.0330902	0.139301
mix_ALL12	E1U332	5.93366e-06	91.3043478261	Olea europaea	sp|E1U332|ALL12_OLEEU Isoflavone reductase-like protein OS%3DOlea europaea PE%3D1 SV%3D1	35.2	not assigned.unknown	no hits & (original description: no original description)	-0.13617	0.386022	0.419215	-0.167718	0.450206	-0.37672	-0.775709	-0.276806	0.0593232	-0.23241	-0.0100097	0.265942	0.40103	0.163209	0.318148	-0.587061	-0.18661	-0.200701	-0.139414	0.453191	0.0855471	-0.0301631	0.215111	0.784377	0.625338	-0.192088	0.525787	0.0624449	0.0414384	0.433417	0.0272747	0.0695946	8.44906e-06	0.190386	0.783047	0.274464	0.962975	0.209093	0.0521165	0.446057	0.129752
mix_ALMT1	Q76LB1	6.63181e-19	43.2624113475	Triticum aestivum	sp|Q76LB1|ALMT1_WHEAT Aluminum-activated malate transporter 1 OS%3DTriticum aestivum GN%3DALMT1 PE%3D1 SV%3D1	35.2	not assigned.unknown	(loc_os04g34010.1 : 119.0) no description available & (at3g11680 : 111.0) Aluminium activated malate transporter family protein; INVOLVED IN: response to aluminum ion; CONTAINS InterPro DOMAIN/s: Malate transporter, aliminium toerance (InterPro:IPR020966); BEST Arabidopsis thaliana protein match is: Aluminium activated malate transporter family protein (TAIR:AT1G08440.1); Has 773 Blast hits to 77…	-0.326572	0.357536	0.14785	-0.659001	-0.0621993	-0.711483	-0.92234	-0.365683	-0.00605987	0.0869226	0.0964726	0.64228	0.201748	-0.088382	0.37396	-0.462798	0.123001	0.0567522	-0.0241684	0.336386	0.276494	0.42715	0.686401	0.93254	0.720704	-0.0159147	0.119347	0.0862936	0.490538	0.000461672	0.772791	9.69084e-05	1.48617e-10	0.0788693	0.97758	0.686312	0.653839	0.000714516	0.344471	0.681312	0.0718313
mix_ANM6	Q08A71	1.22391e-08	65.7894736842	Arabidopsis thaliana	sp|Q08A71|ANM6_ARATH Probable protein arginine N-methyltransferase 6 OS%3DArabidopsis thaliana GN%3DPRMT6 PE%3D2 SV%3D1	26.6	misc.O-methyl transferases	(at3g20020 : 54.3) protein arginine methyltransferase 6 (PRMT6); FUNCTIONS IN: protein methyltransferase activity, methyltransferase activity; INVOLVED IN: protein amino acid methylation; LOCATED IN: cytoplasm; EXPRESSED IN: 19 plant structures; EXPRESSED DURING: 7 growth stages; CONTAINS InterPro DOMAIN/s: Ribosomal L11 methyltransferase, PrmA (InterPro:IPR010456); BEST Arabidopsis thaliana prot…	-0.128616	-0.452834	0.0155788	0.343536	-0.0818353	0.168049	0.571408	-0.00221649	-0.409306	0.00276067	-0.119791	-0.315511	-0.343926	-0.0742535	-0.438248	0.27763	0.0648896	0.260892	0.241837	0.0721848	0.0859104	0.107233	-0.150249	-0.570139	-0.230941	0.318675	0.549208	0.0262801	0.942403	0.10026	0.703837	0.432498	0.00353731	0.991799	0.0470194	0.989785	0.577158	0.133141	0.0998496	0.730227	0.0321889
mix_ANR	NP_001267885	0.0	98.8165680473	Vitis vinifera	gi|526117894|ref|NP_001267885.1| anthocyanidin reductase [Vitis vinifera]	16.8.1.2	secondary metabolism.flavonoids.anthocyanins.anthocyanidin reductase	(at1g61720 : 442.0) Negative regulator of flavonoid biosynthesis, mutants accumulate flavonoid pigments in their seed coat, putative oxidoreductase. It is thought that a ternary complex composed of TT2, TT8 and TTG1 is necessary for correct expression of BAN in seed endothelium.; BANYULS (BAN); FUNCTIONS IN: oxidoreductase activity, anthocyanidin reductase activity; INVOLVED IN: negative regulati…	0.397948	-0.27484	0.0171439	0.830598	0.296195	0.722226	0.882535	0.355709	-0.136422	-0.141655	-0.322496	-0.831863	-0.184592	0.104635	-0.381742	0.264254	-0.0704809	-0.143362	-0.0194671	-0.167221	-0.301853	-0.444974	-0.759399	-0.883505	-0.647488	-0.0257843	0.0541212	0.193683	0.936627	5.07242e-07	0.159915	6.75111e-05	1.16475e-08	0.0880278	0.525016	0.509086	0.124303	4.70014e-07	0.387867	0.626555	0.0656608
mix_AOL_s00006g259	XP_011117870	1.65788e-134	77.9591836735	Arthrobotrys oligospora ATCC 24927	gi|748482901|ref|XP_011117870.1| hypothetical protein AOL_s00006g259 [Arthrobotrys oligospora ATCC 24927]	29.2.1.2.1.3	protein.synthesis.ribosomal protein.eukaryotic.40S subunit.S3	(at3g53870 : 352.0) Ribosomal protein S3 family protein; FUNCTIONS IN: structural constituent of ribosome, RNA binding; INVOLVED IN: response to salt stress, translation; LOCATED IN: cytosolic small ribosomal subunit, cytosolic ribosome, membrane; EXPRESSED IN: root, leaf; CONTAINS InterPro DOMAIN/s: K Homology, prokaryotic type (InterPro:IPR009019), K Homology, type 2 (InterPro:IPR004044), K Hom…	-0.00559971	0.0195871	0.274376	-0.119724	-0.297281	-0.439316	0.104843	-0.00924205	-0.34466	-0.295631	-0.253635	-0.0604232	-0.70883	-0.16867	-0.0836198	0.486246	0.549684	0.63825	0.935557	-0.144561	0.0287409	0.077933	0.328878	-0.134732	0.334422	0.177117	0.979282	0.927618	0.194467	0.577375	0.158316	0.0317231	0.625868	0.965813	0.09908	0.160749	0.231736	0.77912	0.000105702	0.430773	0.697672
mix_AOR_1_480054	XP_001825942	1.22363e-156	58.904109589	Aspergillus oryzae RIB40	gi|169782960|ref|XP_001825942.1| sterol 24-C-methyltransferase [Aspergillus oryzae RIB40] >gi|238492697|ref|XP_002377585.1| sterol 24-c-methyltransferase%2C putative [Aspergillus flavus NRRL3357]	17.3.1.2.2	hormone metabolism.brassinosteroid.synthesis-degradation.sterols.SMT2	(q6zix2|smt1_orysa : 348.0) Cycloartenol-C-24-methyltransferase 1 (EC 2.1.1.41) (24-sterol C-methyltransferase 1) (Sterol C-methyltransferase 1) - Oryza sativa (Rice) & (loc_os07g10600.2 : 348.0) no description available & (at5g13710 : 338.0) SMT1 controls the level of cholesterol in plants; sterol methyltransferase 1 (SMT1); CONTAINS InterPro DOMAIN/s: Sterol methyltransferase C-terminal (InterP…	0.00266537	0.0790437	0.290949	-0.196039	-0.379277	-0.52421	0.0486804	-0.0098467	-0.334008	-0.34854	-0.319885	-0.0299717	-0.77023	-0.258428	-0.112103	0.520728	0.597364	0.706219	0.975419	-0.158557	0.110537	0.0703278	0.425208	-0.0789567	0.374556	0.178857	0.990138	0.713517	0.167796	0.358579	0.0675698	0.00855152	0.82129	0.963578	0.110679	0.0950876	0.127555	0.889432	1.07163e-05	0.222734	0.602004
mix_AOX2	NP_001268001	0.0	98.75	Vitis vinifera	gi|526117353|ref|NP_001268001.1| mitochondrial alternative oxidase 2 [Vitis vinifera]	9.4	mitochondrial electron transport / ATP synthesis.alternative oxidase	(q41266|aox2_soybn : 467.0) Alternative oxidase 2, mitochondrial precursor (EC 1.-.-.-) - Glycine max (Soybean) & (at5g64210 : 454.0) encodes an isoform of alternative oxidase, which is expressed in rosettes, stems, and roots. Transcript accumulates in dry seeds and decreased upon germination and is not affected by actinomycin A. Protein is localized to mitochondria.; alternative oxidase 2 (AOX2)…	-0.105174	0.342605	0.125358	-0.299073	0.321953	-0.197075	-0.760916	-0.119084	0.485203	0.0165329	0.370367	0.501252	0.565438	0.36853	0.473025	-0.432336	-0.21746	-0.371281	-0.326975	-0.0319501	-0.0818998	-0.1296	0.12887	0.760122	0.349405	-0.493726	0.624771	0.101244	0.559455	0.155703	0.124974	0.355996	1.58232e-05	0.579423	0.016248	0.938882	0.0748257	0.0125868	0.00398356	0.0763924	0.0195713
mix_AP2	NP_001267881	0.0	99.8043052838	Vitis vinifera	gi|526117878|ref|NP_001267881.1| transcription factor APETALA2 [Vitis vinifera]	33.99	development.unspecified	(at4g36920 : 387.0) Encodes a floral homeotic gene, a member of the AP2/EREBP (ethylene responsive element binding protein) class of transcription factors and is involved in the specification of floral organ identity, establishment of floral meristem identity, suppression of floral meristem indeterminancy, and development of the ovule and seed coat. AP2 also has a role in controlling seed mass. D…	0.127159	0.109415	0.57539	0.279447	0.117094	-0.202181	0.101627	-0.142404	-0.504964	-0.670895	-0.462154	-0.367414	-0.423763	-0.14444	-0.251804	0.0916306	0.0571619	0.451399	0.473074	0.238158	0.0590441	-0.0956159	0.0482708	-0.131813	0.234374	0.208219	0.55378	0.610794	0.00326382	0.186018	0.585823	0.343414	0.636557	0.506826	0.0118447	0.000332875	0.0229849	0.0773558	0.0390579	0.500705	0.235237
mix_APX	NP_001267988	4.59119e-166	99.604743083	Vitis vinifera	gi|526118297|ref|NP_001267988.1| cytosolic ascorbate peroxidase [Vitis vinifera]	21.2.1	redox.ascorbate and glutathione.ascorbate	(at3g09640 : 413.0) Encodes a cytosolic ascorbate peroxidase APX2. Ascorbate peroxidases are enzymes that scavenge hydrogen peroxide in plant cells. Eight types of APX have been described for Arabidopsis: three cytosolic (APX1, APX2, APX6), two chloroplastic types (stromal sAPX, thylakoid tAPX), and three microsomal (APX3, APX4, APX5) isoforms.; ascorbate peroxidase 2 (APX2); CONTAINS InterPro DO…	0.215313	0.176085	0.231565	0.551773	0.774598	0.474818	-0.0770427	-0.21997	-0.0234727	-0.124364	-0.00650124	-0.306221	0.732869	0.511246	0.296271	-0.78765	-0.512268	-0.689489	-0.502584	0.53325	-0.257895	-0.240045	-0.584985	0.0931309	-0.0737733	-0.036563	0.312294	0.410483	0.276263	0.00518626	8.87113e-06	0.0190499	0.720482	0.301688	0.913307	0.562597	0.975948	0.145582	4.64171e-05	0.0106713	0.159802
mix_ARALYDRAFT_490270	XP_002872805	2.22598e-110	100.0	Arabidopsis lyrata subsp. lyrata	gi|297809843|ref|XP_002872805.1| hypothetical protein ARALYDRAFT_490270 [Arabidopsis lyrata subsp. lyrata]	29.1	protein.aa activation	(at5g03240 : 317.0) encodes ubiquitin that is attached to proteins destined for degradation. UBQ3 is most homologous with UBQ4, and is expressed in higher levels in vegetative tissue but lower levels in flowers than UBQ4. UBQ3 encodes different number of ubiquitins in different ecotypes. UBQ3 transcript level is modulated by UV-B and light/dark treatments.; polyubiquitin 3 (UBQ3); INVOLVED IN: pr…	0.334001	-0.156077	-0.0323214	0.529683	0.0199414	0.494835	0.732817	-0.118644	-0.332414	0.0113948	-0.10864	-0.502163	-0.10037	0.19891	-0.0722353	0.113808	-0.0399226	-0.0323494	0.088637	0.096852	-0.0819911	-0.1849	-0.464565	-0.725636	-0.543568	0.46217	0.110687	0.46644	0.880822	0.00776841	0.926312	0.0139593	4.65038e-05	0.580837	0.112497	0.957856	0.613341	0.0124012	0.640756	0.351442	0.737304
mix_ARALYDRAFT_490270	XP_002872805	2.22598e-110	100.0	Arabidopsis lyrata subsp. lyrata	gi|297809843|ref|XP_002872805.1| hypothetical protein ARALYDRAFT_490270 [Arabidopsis lyrata subsp. lyrata]	29.5.11	protein.degradation.ubiquitin	(at5g03240 : 317.0) encodes ubiquitin that is attached to proteins destined for degradation. UBQ3 is most homologous with UBQ4, and is expressed in higher levels in vegetative tissue but lower levels in flowers than UBQ4. UBQ3 encodes different number of ubiquitins in different ecotypes. UBQ3 transcript level is modulated by UV-B and light/dark treatments.; polyubiquitin 3 (UBQ3); INVOLVED IN: pr…	0.334001	-0.156077	-0.0323214	0.529683	0.0199414	0.494835	0.732817	-0.118644	-0.332414	0.0113948	-0.10864	-0.502163	-0.10037	0.19891	-0.0722353	0.113808	-0.0399226	-0.0323494	0.088637	0.096852	-0.0819911	-0.1849	-0.464565	-0.725636	-0.543568	0.46217	0.110687	0.46644	0.880822	0.00776841	0.926312	0.0139593	4.65038e-05	0.580837	0.112497	0.957856	0.613341	0.0124012	0.640756	0.351442	0.737304
mix_ARALYDRAFT_490270	XP_002872805	2.22598e-110	100.0	Arabidopsis lyrata subsp. lyrata	gi|297809843|ref|XP_002872805.1| hypothetical protein ARALYDRAFT_490270 [Arabidopsis lyrata subsp. lyrata]	29.5.11.1	protein.degradation.ubiquitin.ubiquitin	(at5g03240 : 317.0) encodes ubiquitin that is attached to proteins destined for degradation. UBQ3 is most homologous with UBQ4, and is expressed in higher levels in vegetative tissue but lower levels in flowers than UBQ4. UBQ3 encodes different number of ubiquitins in different ecotypes. UBQ3 transcript level is modulated by UV-B and light/dark treatments.; polyubiquitin 3 (UBQ3); INVOLVED IN: pr…	0.334001	-0.156077	-0.0323214	0.529683	0.0199414	0.494835	0.732817	-0.118644	-0.332414	0.0113948	-0.10864	-0.502163	-0.10037	0.19891	-0.0722353	0.113808	-0.0399226	-0.0323494	0.088637	0.096852	-0.0819911	-0.1849	-0.464565	-0.725636	-0.543568	0.46217	0.110687	0.46644	0.880822	0.00776841	0.926312	0.0139593	4.65038e-05	0.580837	0.112497	0.957856	0.613341	0.0124012	0.640756	0.351442	0.737304
mix_ARALYDRAFT_894035	XP_002888378	1.36309e-56	79.8319327731	Arabidopsis lyrata subsp. lyrata	gi|297840993|ref|XP_002888378.1| hypothetical protein ARALYDRAFT_894035 [Arabidopsis lyrata subsp. lyrata]	1.1.1.2	PS.lightreaction.photosystem II.PSII polypeptide subunits	(q2l925|psbe_goshi : 170.0) Cytochrome b559 alpha subunit (PSII reaction center subunit V) - Gossypium hirsutum (Upland cotton) & (atcg00580 : 168.0) PSII cytochrome b559. There have been many speculations about the function of Cyt b559, but the most favored at present is that it plays a protective role by acting as an electron acceptor or electron donor under conditions when electron flow throug…	0.0294549	-0.116407	-0.0708836	0.19751	0.167381	0.298907	0.107851	-0.0267661	0.0333308	0.191735	0.216066	-0.051938	0.309262	0.46135	0.357091	-0.196108	-0.28679	-0.20161	-0.247338	0.00514409	0.0505908	0.341762	-0.2483	-0.0837372	-0.290195	-0.0488259	0.891327	0.588039	0.742055	0.354914	0.434354	0.155944	0.615933	0.901198	0.877127	0.369436	0.310565	0.809538	0.141422	0.0232553	0.0867139
mix_ARF.1.6	P0CM16	2.95312e-52	98.7804878049	Cryptococcus neoformans var. neoformans serotype D (strain JEC21 / ATCC MYA-565)	sp|P0CM16|ARF_CRYNJ ADP-ribosylation factor OS%3DCryptococcus neoformans var. neoformans serotype D (strain JEC21 / ATCC MYA-565) GN%3DARF PE%3D1 SV%3D1	29.4	protein.postranslational modification	(at1g70490 : 158.0) A member of ARF GTPase family. A thaliana has 21 members of this family, known to be essential for vesicle coating and uncoating and functions in GTP-binding. Gene encoding ADP-ribosylation factor and similar to other ARFs and ARF-like proteins. The gene is shown to play a role in cell division, cell expansion and cellulose production using antisense construct.; ARFA1D; FUNCTI…	-0.284653	0.291308	0.359935	-0.533177	-0.195479	-0.80369	-0.674827	-0.386049	-0.230305	-0.418186	-0.12462	0.436871	-0.224623	-0.34517	0.0260322	-0.115191	0.221813	0.422612	0.482994	0.330624	0.289774	0.274655	0.68082	0.656521	0.944309	0.183597	0.177609	0.167249	0.0840551	0.00730035	0.359981	2.24594e-06	0.000297805	0.0624253	0.278958	0.0419922	0.561789	0.032797	0.291316	0.0985481	0.903895
mix_ARF.1.6	P0CM16	2.95312e-52	98.7804878049	Cryptococcus neoformans var. neoformans serotype D (strain JEC21 / ATCC MYA-565)	sp|P0CM16|ARF_CRYNJ ADP-ribosylation factor OS%3DCryptococcus neoformans var. neoformans serotype D (strain JEC21 / ATCC MYA-565) GN%3DARF PE%3D1 SV%3D1	29.3.4.99	protein.targeting.secretory pathway.unspecified	(at1g70490 : 158.0) A member of ARF GTPase family. A thaliana has 21 members of this family, known to be essential for vesicle coating and uncoating and functions in GTP-binding. Gene encoding ADP-ribosylation factor and similar to other ARFs and ARF-like proteins. The gene is shown to play a role in cell division, cell expansion and cellulose production using antisense construct.; ARFA1D; FUNCTI…	-0.284653	0.291308	0.359935	-0.533177	-0.195479	-0.80369	-0.674827	-0.386049	-0.230305	-0.418186	-0.12462	0.436871	-0.224623	-0.34517	0.0260322	-0.115191	0.221813	0.422612	0.482994	0.330624	0.289774	0.274655	0.68082	0.656521	0.944309	0.183597	0.177609	0.167249	0.0840551	0.00730035	0.359981	2.24594e-06	0.000297805	0.0624253	0.278958	0.0419922	0.561789	0.032797	0.291316	0.0985481	0.903895
mix_ARF.3.6	O48920	5.78683e-79	100.0	Vigna unguiculata	sp|O48920|ARF_VIGUN ADP-ribosylation factor OS%3DVigna unguiculata GN%3DARF PE%3D2 SV%3D3	29.3.4.99	protein.targeting.secretory pathway.unspecified	(at5g14670 : 235.0) A member of ARF GTPase family. Arabidopsis has 21 members of this family, known to be essential for vesicle coating and uncoating and functions in GTP-binding. Gene encoding ADP-ribosylation factor and similar to ADP-ribosylation factor DcARF1 (GI:965483) (Daucus carota), other ARFs and ARF-like proteins. The gene is shown to play a role in cell division, cell expansion and ce…	-0.0568085	0.103937	-0.0349066	0.0320748	0.28592	0.265458	-0.322195	-0.263413	0.320029	0.0602852	0.132601	0.108361	0.792621	0.174599	0.251808	-0.629805	-0.407648	-0.614389	-0.537891	0.416464	-0.256002	0.0296581	-0.204794	0.341892	-0.00763967	0.0420403	0.792042	0.62887	0.871364	0.881725	0.175604	0.209955	0.124675	0.21362	0.127375	0.779612	0.536794	0.614257	3.88472e-06	0.414506	0.23523
mix_ARF.3.6	O48920	5.78683e-79	100.0	Vigna unguiculata	sp|O48920|ARF_VIGUN ADP-ribosylation factor OS%3DVigna unguiculata GN%3DARF PE%3D2 SV%3D3	29.4	protein.postranslational modification	(at5g14670 : 235.0) A member of ARF GTPase family. Arabidopsis has 21 members of this family, known to be essential for vesicle coating and uncoating and functions in GTP-binding. Gene encoding ADP-ribosylation factor and similar to ADP-ribosylation factor DcARF1 (GI:965483) (Daucus carota), other ARFs and ARF-like proteins. The gene is shown to play a role in cell division, cell expansion and ce…	-0.0568085	0.103937	-0.0349066	0.0320748	0.28592	0.265458	-0.322195	-0.263413	0.320029	0.0602852	0.132601	0.108361	0.792621	0.174599	0.251808	-0.629805	-0.407648	-0.614389	-0.537891	0.416464	-0.256002	0.0296581	-0.204794	0.341892	-0.00763967	0.0420403	0.792042	0.62887	0.871364	0.881725	0.175604	0.209955	0.124675	0.21362	0.127375	0.779612	0.536794	0.614257	3.88472e-06	0.414506	0.23523
mix_ARF.4.6	O48920	9.14179e-34	96.6101694915	Vigna unguiculata	sp|O48920|ARF_VIGUN ADP-ribosylation factor OS%3DVigna unguiculata GN%3DARF PE%3D2 SV%3D3	29.4	protein.postranslational modification	(o48920|arf_vigun : 122.0) ADP-ribosylation factor - Vigna unguiculata (Cowpea) & (at5g14670 : 121.0) A member of ARF GTPase family. Arabidopsis has 21 members of this family, known to be essential for vesicle coating and uncoating and functions in GTP-binding. Gene encoding ADP-ribosylation factor and similar to ADP-ribosylation factor DcARF1 (GI:965483) (Daucus carota), other ARFs and ARF-like …	-0.300765	0.353684	0.0620862	-0.602488	0.0545976	-0.494508	-0.929365	-0.38863	0.291496	0.0458613	0.342433	0.710739	0.500358	0.0686028	0.41344	-0.515019	-0.15904	-0.208024	-0.192041	0.308265	0.0853501	0.181774	0.464384	0.930139	0.627175	-0.111325	0.153263	0.0899809	0.773194	0.00183568	0.799973	0.0140325	5.4146e-11	0.0605458	0.166962	0.83149	0.101428	9.93069e-05	0.0127709	0.750092	0.0446235
mix_ARF.4.6	O48920	9.14179e-34	96.6101694915	Vigna unguiculata	sp|O48920|ARF_VIGUN ADP-ribosylation factor OS%3DVigna unguiculata GN%3DARF PE%3D2 SV%3D3	29.3.4.99	protein.targeting.secretory pathway.unspecified	(o48920|arf_vigun : 122.0) ADP-ribosylation factor - Vigna unguiculata (Cowpea) & (at5g14670 : 121.0) A member of ARF GTPase family. Arabidopsis has 21 members of this family, known to be essential for vesicle coating and uncoating and functions in GTP-binding. Gene encoding ADP-ribosylation factor and similar to ADP-ribosylation factor DcARF1 (GI:965483) (Daucus carota), other ARFs and ARF-like …	-0.300765	0.353684	0.0620862	-0.602488	0.0545976	-0.494508	-0.929365	-0.38863	0.291496	0.0458613	0.342433	0.710739	0.500358	0.0686028	0.41344	-0.515019	-0.15904	-0.208024	-0.192041	0.308265	0.0853501	0.181774	0.464384	0.930139	0.627175	-0.111325	0.153263	0.0899809	0.773194	0.00183568	0.799973	0.0140325	5.4146e-11	0.0605458	0.166962	0.83149	0.101428	9.93069e-05	0.0127709	0.750092	0.0446235
mix_ARF.5.6	O48920	1.40991e-44	98.6301369863	Vigna unguiculata	sp|O48920|ARF_VIGUN ADP-ribosylation factor OS%3DVigna unguiculata GN%3DARF PE%3D2 SV%3D3	29.3.4.99	protein.targeting.secretory pathway.unspecified	(o48920|arf_vigun : 149.0) ADP-ribosylation factor - Vigna unguiculata (Cowpea) & (at5g14670 : 148.0) A member of ARF GTPase family. Arabidopsis has 21 members of this family, known to be essential for vesicle coating and uncoating and functions in GTP-binding. Gene encoding ADP-ribosylation factor and similar to ADP-ribosylation factor DcARF1 (GI:965483) (Daucus carota), other ARFs and ARF-like …	-0.457401	0.196019	-0.0440256	-0.711406	-0.146908	-0.558568	-0.845413	-0.498826	0.189535	0.137595	0.461326	0.823434	0.416864	0.012442	0.404776	-0.406943	-0.114946	-0.0658697	-0.0816988	0.357701	0.187838	0.273485	0.578862	0.847571	0.625301	0.123493	0.0246208	0.35863	0.838146	9.71555e-05	0.493338	0.00455488	1.9939e-07	0.0130919	0.375057	0.521426	0.0232633	7.72167e-07	0.0427128	0.953987	0.0497588
mix_ARF.5.6	O48920	1.40991e-44	98.6301369863	Vigna unguiculata	sp|O48920|ARF_VIGUN ADP-ribosylation factor OS%3DVigna unguiculata GN%3DARF PE%3D2 SV%3D3	29.4	protein.postranslational modification	(o48920|arf_vigun : 149.0) ADP-ribosylation factor - Vigna unguiculata (Cowpea) & (at5g14670 : 148.0) A member of ARF GTPase family. Arabidopsis has 21 members of this family, known to be essential for vesicle coating and uncoating and functions in GTP-binding. Gene encoding ADP-ribosylation factor and similar to ADP-ribosylation factor DcARF1 (GI:965483) (Daucus carota), other ARFs and ARF-like …	-0.457401	0.196019	-0.0440256	-0.711406	-0.146908	-0.558568	-0.845413	-0.498826	0.189535	0.137595	0.461326	0.823434	0.416864	0.012442	0.404776	-0.406943	-0.114946	-0.0658697	-0.0816988	0.357701	0.187838	0.273485	0.578862	0.847571	0.625301	0.123493	0.0246208	0.35863	0.838146	9.71555e-05	0.493338	0.00455488	1.9939e-07	0.0130919	0.375057	0.521426	0.0232633	7.72167e-07	0.0427128	0.953987	0.0497588
mix_ARF.6.6	O48920	1.91232e-33	100.0	Vigna unguiculata	sp|O48920|ARF_VIGUN ADP-ribosylation factor OS%3DVigna unguiculata GN%3DARF PE%3D2 SV%3D3	29.4	protein.postranslational modification	(at5g14670 : 120.0) A member of ARF GTPase family. Arabidopsis has 21 members of this family, known to be essential for vesicle coating and uncoating and functions in GTP-binding. Gene encoding ADP-ribosylation factor and similar to ADP-ribosylation factor DcARF1 (GI:965483) (Daucus carota), other ARFs and ARF-like proteins. The gene is shown to play a role in cell division, cell expansion and ce…	0.0658521	0.354865	-0.0349519	-0.0905985	0.432111	0.162928	-0.584288	-0.106879	0.537938	0.0350341	0.199845	0.226796	0.843921	0.230573	0.38046	-0.686075	-0.381867	-0.744307	-0.619678	0.24391	-0.343759	-0.0578186	-0.179565	0.594305	0.118762	-0.315773	0.759819	0.0888377	0.871198	0.673745	0.0349712	0.44685	0.00271659	0.619136	0.00670064	0.870898	0.349137	0.28655	2.19989e-07	0.278382	0.0666482
mix_ARF.6.6	O48920	1.91232e-33	100.0	Vigna unguiculata	sp|O48920|ARF_VIGUN ADP-ribosylation factor OS%3DVigna unguiculata GN%3DARF PE%3D2 SV%3D3	29.3.4.99	protein.targeting.secretory pathway.unspecified	(at5g14670 : 120.0) A member of ARF GTPase family. Arabidopsis has 21 members of this family, known to be essential for vesicle coating and uncoating and functions in GTP-binding. Gene encoding ADP-ribosylation factor and similar to ADP-ribosylation factor DcARF1 (GI:965483) (Daucus carota), other ARFs and ARF-like proteins. The gene is shown to play a role in cell division, cell expansion and ce…	0.0658521	0.354865	-0.0349519	-0.0905985	0.432111	0.162928	-0.584288	-0.106879	0.537938	0.0350341	0.199845	0.226796	0.843921	0.230573	0.38046	-0.686075	-0.381867	-0.744307	-0.619678	0.24391	-0.343759	-0.0578186	-0.179565	0.594305	0.118762	-0.315773	0.759819	0.0888377	0.871198	0.673745	0.0349712	0.44685	0.00271659	0.619136	0.00670064	0.870898	0.349137	0.28655	2.19989e-07	0.278382	0.0666482
mix_ARF1.1.3	P36397	4.29227e-52	92.9411764706	Arabidopsis thaliana	sp|P36397|ARF1_ARATH ADP-ribosylation factor 1 OS%3DArabidopsis thaliana GN%3DARF1 PE%3D1 SV%3D2	29.4	protein.postranslational modification	(loc_os03g59740.1 : 160.0) no description available & (at3g62290 : 159.0) A member of ARF GTPase family. A thaliana has 21 members of this family, known to be essential for vesicle coating and uncoating and functions in GTP-binding. The gene is shown to play a role in cell division, cell expansion and cellulose production using antisense construct.; ADP-ribosylation factor A1E (ARFA1E); CONTAINS …	-0.267149	0.418765	0.260854	-0.556078	0.0881907	-0.607125	-0.965003	-0.419105	0.0851273	-0.0405313	0.113599	0.606051	0.385777	0.0142514	0.387964	-0.575175	0.0330745	-0.0824436	-0.0845179	0.370856	0.0514041	0.300081	0.560949	0.96945	0.704111	-0.0691907	0.206956	0.0416798	0.218267	0.00477825	0.681967	0.00165502	2.82631e-14	0.0414972	0.692479	0.850846	0.597134	0.00169544	0.0626254	0.947303	0.0610262
mix_ARF1.1.3	P36397	4.29227e-52	92.9411764706	Arabidopsis thaliana	sp|P36397|ARF1_ARATH ADP-ribosylation factor 1 OS%3DArabidopsis thaliana GN%3DARF1 PE%3D1 SV%3D2	29.3.4.99	protein.targeting.secretory pathway.unspecified	(loc_os03g59740.1 : 160.0) no description available & (at3g62290 : 159.0) A member of ARF GTPase family. A thaliana has 21 members of this family, known to be essential for vesicle coating and uncoating and functions in GTP-binding. The gene is shown to play a role in cell division, cell expansion and cellulose production using antisense construct.; ADP-ribosylation factor A1E (ARFA1E); CONTAINS …	-0.267149	0.418765	0.260854	-0.556078	0.0881907	-0.607125	-0.965003	-0.419105	0.0851273	-0.0405313	0.113599	0.606051	0.385777	0.0142514	0.387964	-0.575175	0.0330745	-0.0824436	-0.0845179	0.370856	0.0514041	0.300081	0.560949	0.96945	0.704111	-0.0691907	0.206956	0.0416798	0.218267	0.00477825	0.681967	0.00165502	2.82631e-14	0.0414972	0.692479	0.850846	0.597134	0.00169544	0.0626254	0.947303	0.0610262
mix_ARF1.2.3	O48649	8.22363e-30	79.1044776119	Salix bakko	sp|O48649|ARF1_SALBA ADP-ribosylation factor 1 OS%3DSalix bakko GN%3DARF1 PE%3D2 SV%3D3	29.3.4.99	protein.targeting.secretory pathway.unspecified	(at5g14670 : 103.0) A member of ARF GTPase family. Arabidopsis has 21 members of this family, known to be essential for vesicle coating and uncoating and functions in GTP-binding. Gene encoding ADP-ribosylation factor and similar to ADP-ribosylation factor DcARF1 (GI:965483) (Daucus carota), other ARFs and ARF-like proteins. The gene is shown to play a role in cell division, cell expansion and ce…	0.294073	-0.372951	-0.364433	0.698223	0.232652	0.92066	0.848446	0.323393	0.127422	0.176551	0.0514058	-0.601914	0.192808	0.227902	-0.177603	0.112408	-0.249693	-0.465982	-0.310395	-0.157367	-0.373295	-0.361441	-0.860574	-0.839966	-0.793566	-0.00350026	0.16307	0.0726628	0.0799759	0.000148211	0.273949	1.86581e-10	1.62742e-07	0.1232	0.552952	0.409223	0.811455	0.00185921	0.366713	0.284143	0.406394
mix_ARF1.2.3	O48649	8.22363e-30	79.1044776119	Salix bakko	sp|O48649|ARF1_SALBA ADP-ribosylation factor 1 OS%3DSalix bakko GN%3DARF1 PE%3D2 SV%3D3	29.4	protein.postranslational modification	(at5g14670 : 103.0) A member of ARF GTPase family. Arabidopsis has 21 members of this family, known to be essential for vesicle coating and uncoating and functions in GTP-binding. Gene encoding ADP-ribosylation factor and similar to ADP-ribosylation factor DcARF1 (GI:965483) (Daucus carota), other ARFs and ARF-like proteins. The gene is shown to play a role in cell division, cell expansion and ce…	0.294073	-0.372951	-0.364433	0.698223	0.232652	0.92066	0.848446	0.323393	0.127422	0.176551	0.0514058	-0.601914	0.192808	0.227902	-0.177603	0.112408	-0.249693	-0.465982	-0.310395	-0.157367	-0.373295	-0.361441	-0.860574	-0.839966	-0.793566	-0.00350026	0.16307	0.0726628	0.0799759	0.000148211	0.273949	1.86581e-10	1.62742e-07	0.1232	0.552952	0.409223	0.811455	0.00185921	0.366713	0.284143	0.406394
mix_ARF2.1.5	P51823	1.88207e-82	73.0337078652	Oryza sativa subsp. japonica	sp|P51823|ARF2_ORYSJ ADP-ribosylation factor 2 OS%3DOryza sativa subsp. japonica GN%3DARF PE%3D2 SV%3D2	29.4	protein.postranslational modification	(at3g62290 : 249.0) A member of ARF GTPase family. A thaliana has 21 members of this family, known to be essential for vesicle coating and uncoating and functions in GTP-binding. The gene is shown to play a role in cell division, cell expansion and cellulose production using antisense construct.; ADP-ribosylation factor A1E (ARFA1E); CONTAINS InterPro DOMAIN/s: ADP-ribosylation factor (InterPro:I…	-0.372396	-0.0268332	0.12783	-0.155766	0.122337	-0.130183	-0.438289	-0.588775	-0.136896	0.115208	0.107477	0.298188	0.55568	0.0379088	0.172188	-0.645684	-0.22168	-0.223557	-0.307629	0.646576	-0.0135055	0.285778	0.204667	0.462821	0.285534	0.373597	0.0731235	0.900951	0.551673	0.467342	0.569032	0.544311	0.0321709	0.00247162	0.523561	0.591916	0.617166	0.156989	0.00481479	0.860402	0.421079
mix_ARF2.1.5	P51823	1.88207e-82	73.0337078652	Oryza sativa subsp. japonica	sp|P51823|ARF2_ORYSJ ADP-ribosylation factor 2 OS%3DOryza sativa subsp. japonica GN%3DARF PE%3D2 SV%3D2	29.3.4.99	protein.targeting.secretory pathway.unspecified	(at3g62290 : 249.0) A member of ARF GTPase family. A thaliana has 21 members of this family, known to be essential for vesicle coating and uncoating and functions in GTP-binding. The gene is shown to play a role in cell division, cell expansion and cellulose production using antisense construct.; ADP-ribosylation factor A1E (ARFA1E); CONTAINS InterPro DOMAIN/s: ADP-ribosylation factor (InterPro:I…	-0.372396	-0.0268332	0.12783	-0.155766	0.122337	-0.130183	-0.438289	-0.588775	-0.136896	0.115208	0.107477	0.298188	0.55568	0.0379088	0.172188	-0.645684	-0.22168	-0.223557	-0.307629	0.646576	-0.0135055	0.285778	0.204667	0.462821	0.285534	0.373597	0.0731235	0.900951	0.551673	0.467342	0.569032	0.544311	0.0321709	0.00247162	0.523561	0.591916	0.617166	0.156989	0.00481479	0.860402	0.421079
mix_ARF2.2.5	P51823	2.30091e-126	98.8950276243	Oryza sativa subsp. japonica	sp|P51823|ARF2_ORYSJ ADP-ribosylation factor 2 OS%3DOryza sativa subsp. japonica GN%3DARF PE%3D2 SV%3D2	29.4	protein.postranslational modification	(loc_os05g41060.1 : 363.0) no description available & (at3g62290 : 362.0) A member of ARF GTPase family. A thaliana has 21 members of this family, known to be essential for vesicle coating and uncoating and functions in GTP-binding. The gene is shown to play a role in cell division, cell expansion and cellulose production using antisense construct.; ADP-ribosylation factor A1E (ARFA1E); CONTAINS …	0.292299	-0.323144	-0.393974	0.481173	0.0467023	0.718363	0.76431	0.539205	0.224991	0.329302	0.155354	-0.39561	-0.0261698	0.299305	-0.0857464	0.383046	0.0162997	-0.227599	-0.241704	-0.624378	-0.298794	-0.31433	-0.621344	-0.757577	-0.853023	-0.316147	0.165743	0.123506	0.0567933	0.0172924	0.828444	7.70266e-05	1.37559e-05	0.00654806	0.290505	0.116109	0.468535	0.0556807	0.903389	0.155367	0.69035
mix_ARF2.2.5	P51823	2.30091e-126	98.8950276243	Oryza sativa subsp. japonica	sp|P51823|ARF2_ORYSJ ADP-ribosylation factor 2 OS%3DOryza sativa subsp. japonica GN%3DARF PE%3D2 SV%3D2	29.3.4.99	protein.targeting.secretory pathway.unspecified	(loc_os05g41060.1 : 363.0) no description available & (at3g62290 : 362.0) A member of ARF GTPase family. A thaliana has 21 members of this family, known to be essential for vesicle coating and uncoating and functions in GTP-binding. The gene is shown to play a role in cell division, cell expansion and cellulose production using antisense construct.; ADP-ribosylation factor A1E (ARFA1E); CONTAINS …	0.292299	-0.323144	-0.393974	0.481173	0.0467023	0.718363	0.76431	0.539205	0.224991	0.329302	0.155354	-0.39561	-0.0261698	0.299305	-0.0857464	0.383046	0.0162997	-0.227599	-0.241704	-0.624378	-0.298794	-0.31433	-0.621344	-0.757577	-0.853023	-0.316147	0.165743	0.123506	0.0567933	0.0172924	0.828444	7.70266e-05	1.37559e-05	0.00654806	0.290505	0.116109	0.468535	0.0556807	0.903389	0.155367	0.69035
mix_ARF2.3.5	P51823	2.41602e-84	76.9696969697	Oryza sativa subsp. japonica	sp|P51823|ARF2_ORYSJ ADP-ribosylation factor 2 OS%3DOryza sativa subsp. japonica GN%3DARF PE%3D2 SV%3D2	29.3.4.99	protein.targeting.secretory pathway.unspecified	(at3g62290 : 254.0) A member of ARF GTPase family. A thaliana has 21 members of this family, known to be essential for vesicle coating and uncoating and functions in GTP-binding. The gene is shown to play a role in cell division, cell expansion and cellulose production using antisense construct.; ADP-ribosylation factor A1E (ARFA1E); CONTAINS InterPro DOMAIN/s: ADP-ribosylation factor (InterPro:I…	-0.381795	-0.11603	0.060142	-0.146317	0.0167312	-0.0795512	-0.297511	-0.637653	-0.175238	0.11855	0.149498	0.279715	0.487626	-0.00232152	0.116272	-0.539418	-0.173013	-0.176905	-0.193457	0.616017	-0.0688806	0.283078	0.178595	0.316771	0.211738	0.508096	0.0656201	0.589257	0.780123	0.495098	0.93815	0.711754	0.157979	0.000802712	0.412772	0.581139	0.485664	0.185578	0.0156455	0.99141	0.588477
mix_ARF2.3.5	P51823	2.41602e-84	76.9696969697	Oryza sativa subsp. japonica	sp|P51823|ARF2_ORYSJ ADP-ribosylation factor 2 OS%3DOryza sativa subsp. japonica GN%3DARF PE%3D2 SV%3D2	29.4	protein.postranslational modification	(at3g62290 : 254.0) A member of ARF GTPase family. A thaliana has 21 members of this family, known to be essential for vesicle coating and uncoating and functions in GTP-binding. The gene is shown to play a role in cell division, cell expansion and cellulose production using antisense construct.; ADP-ribosylation factor A1E (ARFA1E); CONTAINS InterPro DOMAIN/s: ADP-ribosylation factor (InterPro:I…	-0.381795	-0.11603	0.060142	-0.146317	0.0167312	-0.0795512	-0.297511	-0.637653	-0.175238	0.11855	0.149498	0.279715	0.487626	-0.00232152	0.116272	-0.539418	-0.173013	-0.176905	-0.193457	0.616017	-0.0688806	0.283078	0.178595	0.316771	0.211738	0.508096	0.0656201	0.589257	0.780123	0.495098	0.93815	0.711754	0.157979	0.000802712	0.412772	0.581139	0.485664	0.185578	0.0156455	0.99141	0.588477
mix_ARF2.4.5	P51823	3.15392e-47	100.0	Oryza sativa subsp. japonica	sp|P51823|ARF2_ORYSJ ADP-ribosylation factor 2 OS%3DOryza sativa subsp. japonica GN%3DARF PE%3D2 SV%3D2	29.4	protein.postranslational modification	(at3g62290 : 156.0) A member of ARF GTPase family. A thaliana has 21 members of this family, known to be essential for vesicle coating and uncoating and functions in GTP-binding. The gene is shown to play a role in cell division, cell expansion and cellulose production using antisense construct.; ADP-ribosylation factor A1E (ARFA1E); CONTAINS InterPro DOMAIN/s: ADP-ribosylation factor (InterPro:I…	0.0142066	0.477676	0.0621692	-0.283318	0.392014	-0.152952	-0.809758	-0.0603736	0.479007	0.0292163	0.20428	0.392151	0.653379	0.227374	0.451248	-0.623818	-0.172312	-0.544652	-0.425923	0.133778	-0.222442	0.00793876	0.0745718	0.812471	0.376963	-0.480953	0.947469	0.0182424	0.772898	0.17974	0.0581475	0.475522	1.63899e-06	0.779297	0.0178761	0.892203	0.33832	0.0580521	0.000536257	0.28529	0.0268769
mix_ARF2.4.5	P51823	3.15392e-47	100.0	Oryza sativa subsp. japonica	sp|P51823|ARF2_ORYSJ ADP-ribosylation factor 2 OS%3DOryza sativa subsp. japonica GN%3DARF PE%3D2 SV%3D2	29.3.4.99	protein.targeting.secretory pathway.unspecified	(at3g62290 : 156.0) A member of ARF GTPase family. A thaliana has 21 members of this family, known to be essential for vesicle coating and uncoating and functions in GTP-binding. The gene is shown to play a role in cell division, cell expansion and cellulose production using antisense construct.; ADP-ribosylation factor A1E (ARFA1E); CONTAINS InterPro DOMAIN/s: ADP-ribosylation factor (InterPro:I…	0.0142066	0.477676	0.0621692	-0.283318	0.392014	-0.152952	-0.809758	-0.0603736	0.479007	0.0292163	0.20428	0.392151	0.653379	0.227374	0.451248	-0.623818	-0.172312	-0.544652	-0.425923	0.133778	-0.222442	0.00793876	0.0745718	0.812471	0.376963	-0.480953	0.947469	0.0182424	0.772898	0.17974	0.0581475	0.475522	1.63899e-06	0.779297	0.0178761	0.892203	0.33832	0.0580521	0.000536257	0.28529	0.0268769
mix_ARF2.5.5	P51823	4.80848e-129	98.8950276243	Oryza sativa subsp. japonica	sp|P51823|ARF2_ORYSJ ADP-ribosylation factor 2 OS%3DOryza sativa subsp. japonica GN%3DARF PE%3D2 SV%3D2	29.4	protein.postranslational modification	(loc_os05g41060.1 : 363.0) no description available & (p51823|arf2_orysa : 361.0) ADP-ribosylation factor 2 - Oryza sativa (Rice) & (at3g62290 : 359.0) A member of ARF GTPase family. A thaliana has 21 members of this family, known to be essential for vesicle coating and uncoating and functions in GTP-binding. The gene is shown to play a role in cell division, cell expansion and cellulose producti…	-0.0230597	-0.602352	-0.555978	0.329385	-0.270538	0.669781	0.861196	0.20704	0.0616972	0.319979	0.182167	-0.304409	-0.0143151	-0.0629533	-0.303914	0.383958	-0.21341	-0.11289	-0.186839	-0.140479	-0.0911642	-0.0826901	-0.4807	-0.850922	-0.737339	0.326522	0.914827	0.00184124	0.00478743	0.116012	0.201034	0.000343436	6.58743e-08	0.331692	0.774579	0.127437	0.394239	0.148103	0.947068	0.770109	0.148795
mix_ARF2.5.5	P51823	4.80848e-129	98.8950276243	Oryza sativa subsp. japonica	sp|P51823|ARF2_ORYSJ ADP-ribosylation factor 2 OS%3DOryza sativa subsp. japonica GN%3DARF PE%3D2 SV%3D2	29.3.4.99	protein.targeting.secretory pathway.unspecified	(loc_os05g41060.1 : 363.0) no description available & (p51823|arf2_orysa : 361.0) ADP-ribosylation factor 2 - Oryza sativa (Rice) & (at3g62290 : 359.0) A member of ARF GTPase family. A thaliana has 21 members of this family, known to be essential for vesicle coating and uncoating and functions in GTP-binding. The gene is shown to play a role in cell division, cell expansion and cellulose producti…	-0.0230597	-0.602352	-0.555978	0.329385	-0.270538	0.669781	0.861196	0.20704	0.0616972	0.319979	0.182167	-0.304409	-0.0143151	-0.0629533	-0.303914	0.383958	-0.21341	-0.11289	-0.186839	-0.140479	-0.0911642	-0.0826901	-0.4807	-0.850922	-0.737339	0.326522	0.914827	0.00184124	0.00478743	0.116012	0.201034	0.000343436	6.58743e-08	0.331692	0.774579	0.127437	0.394239	0.148103	0.947068	0.770109	0.148795
mix_AROF	P27608	9.66535e-46	92.9411764706	Nicotiana tabacum	sp|P27608|AROF_TOBAC Phospho-2-dehydro-3-deoxyheptonate aldolase 1%2C chloroplastic OS%3DNicotiana tabacum GN%3DDHAPS-1 PE%3D1 SV%3D1	13.1.6.1.1	amino acid metabolism.synthesis.aromatic aa.chorismate.3-deoxy-D-arabino-heptulosonate 7-phosphate synthase	(at4g39980 : 173.0) Encodes a 2-deoxy-D-arabino-heptulosonate 7-phosphate (DAHP) synthase, which catalyzes the first committed step in aromatic amino acid biosynthesis. Gene expression is induced by wounding and pathogenic bacteria Pseudomonas syringae.; 3-deoxy-D-arabino-heptulosonate 7-phosphate synthase 1 (DHS1); CONTAINS InterPro DOMAIN/s: DAHP synthetase, class II (InterPro:IPR002480); BEST …	0.350342	0.228824	0.144362	0.374229	0.464682	0.272549	0.0173954	0.213195	0.0485906	0.206417	-0.142702	-0.292747	0.194919	0.534762	0.440239	-0.280712	0.1384	-0.326471	-0.290044	-0.210537	-0.163979	-0.285354	-0.30962	0.00894375	-0.318664	-0.469845	0.093275	0.282146	0.500939	0.0716111	0.0221511	0.197574	0.935699	0.317193	0.821614	0.333182	0.505928	0.165066	0.361386	0.00709592	0.0313251
mix_AT3G57060	NP_001190114	3.75691e-14	45.652173913	Arabidopsis thaliana	gi|334186044|ref|NP_001190114.1| putative condensin complex protein Cap-D2 [Arabidopsis thaliana]	28.1	DNA.synthesis/chromatin structure	(at3g57060 : 76.3) binding; FUNCTIONS IN: binding; INVOLVED IN: mitosis, chromosome condensation; LOCATED IN: nucleus, condensin complex; EXPRESSED IN: 15 plant structures; EXPRESSED DURING: 6 growth stages; CONTAINS InterPro DOMAIN/s: Non-SMC condensin subunit, XCAP-D2/Cnd1 (InterPro:IPR007673), Armadillo-type fold (InterPro:IPR016024); BEST Arabidopsis thaliana protein match is: binding (TAIR:A…	-0.195012	-0.584386	-0.188499	0.142226	-0.440767	0.151707	0.709346	-0.0968374	-0.408608	0.0913609	0.0172004	-0.175033	-0.461254	-0.29017	-0.500616	0.529479	0.131443	0.443112	0.298884	-0.0857891	0.13529	0.110782	-0.0320664	-0.707451	-0.249694	0.562833	0.361154	0.00271107	0.377722	0.507364	0.031099	0.479165	0.000103938	0.65261	0.0474333	0.671149	0.936419	0.413329	0.0232879	0.168989	0.0127177
mix_ATESY.3.4	Q6PWU2	3.18065e-55	97.7528089888	Vitis vinifera	sp|Q6PWU2|ATESY_VITVI (-)-alpha-terpineol synthase OS%3DVitis vinifera PE%3D1 SV%3D1	16.1.5	secondary metabolism.isoprenoids.terpenoids	(at2g24210 : 129.0) terpene synthase 10 (TPS10); CONTAINS InterPro DOMAIN/s: Terpene synthase, metal-binding domain (InterPro:IPR005630), Terpenoid synthase (InterPro:IPR008949), Terpenoid cylases/protein prenyltransferase alpha-alpha toroid (InterPro:IPR008930), Terpene synthase-like (InterPro:IPR001906); BEST Arabidopsis thaliana protein match is: terpene synthase-like sequence-1,8-cineole (TAI…	-0.0887652	0.000408685	0.190853	0.230515	0.514323	0.0636217	-0.173211	-0.0826683	-0.152597	0.11409	0.024947	-0.0980192	0.319609	0.268199	0.116792	-0.448959	-0.180113	-0.259457	-0.208277	0.425096	-0.210971	-0.129602	-0.17694	0.162231	0.157043	-0.0414935	0.680002	0.998488	0.371684	0.278506	0.0101325	0.767733	0.418284	0.700957	0.476559	0.595538	0.907884	0.648635	0.127902	0.20511	0.586798
mix_ATG8.2.2	P87068	4.12834e-78	95.1612903226	Laccaria bicolor	sp|P87068|ATG8_LACBI Autophagy-related protein 8 OS%3DLaccaria bicolor GN%3DATG8 PE%3D2 SV%3D2	29.5.2	protein.degradation.autophagy	(at2g05630 : 197.0) in the Arabidopsis autophagy pathway; ATG8D; FUNCTIONS IN: microtubule binding; INVOLVED IN: autophagy; EXPRESSED IN: 24 plant structures; EXPRESSED DURING: 15 growth stages; CONTAINS InterPro DOMAIN/s: Light chain 3 (LC3) (InterPro:IPR004241); BEST Arabidopsis thaliana protein match is: Ubiquitin-like superfamily protein (TAIR:AT1G62040.2); Has 1504 Blast hits to 1502 protein…	-0.286059	0.35281	0.260208	-0.666526	-0.234696	-0.841546	-0.783967	-0.354898	-0.168287	-0.232379	-0.0754716	0.546861	-0.12214	-0.394092	0.0317481	-0.200166	0.338863	0.339428	0.370479	0.328178	0.202694	0.392371	0.75629	0.772479	0.953531	0.157092	0.175385	0.090834	0.219449	0.000375989	0.269636	2.56731e-07	5.83095e-06	0.0888063	0.431836	0.27453	0.725966	0.00568703	0.569659	0.0567124	0.882921
mix_ATG8.2.2	P87068	4.12834e-78	95.1612903226	Laccaria bicolor	sp|P87068|ATG8_LACBI Autophagy-related protein 8 OS%3DLaccaria bicolor GN%3DATG8 PE%3D2 SV%3D2	31.1	cell.organisation	(at2g05630 : 197.0) in the Arabidopsis autophagy pathway; ATG8D; FUNCTIONS IN: microtubule binding; INVOLVED IN: autophagy; EXPRESSED IN: 24 plant structures; EXPRESSED DURING: 15 growth stages; CONTAINS InterPro DOMAIN/s: Light chain 3 (LC3) (InterPro:IPR004241); BEST Arabidopsis thaliana protein match is: Ubiquitin-like superfamily protein (TAIR:AT1G62040.2); Has 1504 Blast hits to 1502 protein…	-0.286059	0.35281	0.260208	-0.666526	-0.234696	-0.841546	-0.783967	-0.354898	-0.168287	-0.232379	-0.0754716	0.546861	-0.12214	-0.394092	0.0317481	-0.200166	0.338863	0.339428	0.370479	0.328178	0.202694	0.392371	0.75629	0.772479	0.953531	0.157092	0.175385	0.090834	0.219449	0.000375989	0.269636	2.56731e-07	5.83095e-06	0.0888063	0.431836	0.27453	0.725966	0.00568703	0.569659	0.0567124	0.882921
mix_ATG8A	Q8LEM4	2.39092e-31	87.3015873016	Arabidopsis thaliana	sp|Q8LEM4|ATG8A_ARATH Autophagy-related protein 8a OS%3DArabidopsis thaliana GN%3DATG8A PE%3D1 SV%3D2	29.5.2	protein.degradation.autophagy	(loc_os04g53240.1 : 123.0) no description available & (at2g05630 : 121.0) in the Arabidopsis autophagy pathway; ATG8D; FUNCTIONS IN: microtubule binding; INVOLVED IN: autophagy; EXPRESSED IN: 24 plant structures; EXPRESSED DURING: 15 growth stages; CONTAINS InterPro DOMAIN/s: Light chain 3 (LC3) (InterPro:IPR004241); BEST Arabidopsis thaliana protein match is: Ubiquitin-like superfamily protein (…	-0.121706	0.392574	0.199266	-0.220066	0.443689	-0.198191	-0.813484	-0.357561	0.201603	0.0398512	0.195354	0.388498	0.729622	0.293326	0.482749	-0.808276	-0.287371	-0.487272	-0.40266	0.475043	-0.084587	0.0638102	0.126914	0.826584	0.442609	-0.15942	0.57104	0.0577584	0.350563	0.301471	0.0298722	0.353223	1.34316e-06	0.0862698	0.344826	0.853322	0.360295	0.0606407	5.21316e-05	0.164193	0.0168778
mix_ATG8A	Q8LEM4	2.39092e-31	87.3015873016	Arabidopsis thaliana	sp|Q8LEM4|ATG8A_ARATH Autophagy-related protein 8a OS%3DArabidopsis thaliana GN%3DATG8A PE%3D1 SV%3D2	31.1	cell.organisation	(loc_os04g53240.1 : 123.0) no description available & (at2g05630 : 121.0) in the Arabidopsis autophagy pathway; ATG8D; FUNCTIONS IN: microtubule binding; INVOLVED IN: autophagy; EXPRESSED IN: 24 plant structures; EXPRESSED DURING: 15 growth stages; CONTAINS InterPro DOMAIN/s: Light chain 3 (LC3) (InterPro:IPR004241); BEST Arabidopsis thaliana protein match is: Ubiquitin-like superfamily protein (…	-0.121706	0.392574	0.199266	-0.220066	0.443689	-0.198191	-0.813484	-0.357561	0.201603	0.0398512	0.195354	0.388498	0.729622	0.293326	0.482749	-0.808276	-0.287371	-0.487272	-0.40266	0.475043	-0.084587	0.0638102	0.126914	0.826584	0.442609	-0.15942	0.57104	0.0577584	0.350563	0.301471	0.0298722	0.353223	1.34316e-06	0.0862698	0.344826	0.853322	0.360295	0.0606407	5.21316e-05	0.164193	0.0168778
mix_ATL53	P0C041	1.08124e-06	41.4285714286	Arabidopsis thaliana	sp|P0C041|ATL53_ARATH Putative RING-H2 finger protein ATL53 OS%3DArabidopsis thaliana GN%3DATL53 PE%3D3 SV%3D2	29.5.11.4.2	protein.degradation.ubiquitin.E3.RING	(at4g17905 : 55.5) Putative RING-H2 finger protein ATL4H.; ATL4H; FUNCTIONS IN: zinc ion binding; EXPRESSED IN: 16 plant structures; EXPRESSED DURING: 11 growth stages; CONTAINS InterPro DOMAIN/s: Zinc finger, RING-type (InterPro:IPR001841), Zinc finger, C3HC4 RING-type (InterPro:IPR018957); BEST Arabidopsis thaliana protein match is: RING/U-box superfamily protein (TAIR:AT3G03550.1); Has 30201 B…	-0.240456	0.322213	0.134839	-0.572178	-0.0659889	-0.637733	-0.78072	-0.271091	-0.000916711	0.191548	0.0361616	0.531575	0.0959308	-0.00722715	0.380365	-0.338536	0.196237	0.0848629	0.0623289	0.173261	0.337327	0.424701	0.611956	0.792714	0.619026	-0.072682	0.257716	0.124653	0.529881	0.00348295	0.759335	0.000801122	6.75893e-06	0.200079	0.996608	0.369911	0.866778	0.00751191	0.655666	0.973263	0.0667219
mix_ATP2	XP_006458028	0.0	89.7769516729	Agaricus bisporus var. bisporus H97	gi|568446681|ref|XP_006458028.1| ATP2 beta subunit of the F1 sector of mitochondrial F1F0 ATP synthase [Agaricus bisporus var. bisporus H97] >gi|597967783|ref|XP_007326561.1| ATP2 beta subunit of the F1 sector of mitochondrial F1F0 ATP synthase [Agaricus	9.9	mitochondrial electron transport / ATP synthesis.F1-ATPase	(at5g08690 : 711.0) Encodes the mitochondrial ATP synthase beta-subunit. This subunit is encoded by a multigene family of three members (At5g08670, At5g08680, At5g08690) that shared 98% sequence identity at the amino acid level.; ATP synthase alpha/beta family protein; FUNCTIONS IN: hydrogen ion transporting ATP synthase activity, rotational mechanism, poly(U) RNA binding, copper ion binding; INV…	-0.408741	0.181509	0.221718	-0.59826	-0.183422	-0.765365	-0.713646	-0.316733	-0.15102	-0.218637	0.0247951	0.553128	-0.0919406	-0.353833	-0.0595351	-0.157689	0.17597	0.323722	0.336827	0.310734	0.272977	0.287924	0.676847	0.698988	0.951003	0.12288	0.0473546	0.39598	0.297765	0.00201483	0.390935	1.31644e-05	9.02216e-05	0.131562	0.481182	0.3047	0.908442	0.00505482	0.669177	0.0898358	0.78229
mix_atp6	YP_002608361	1.66269e-79	93.9759036145	Vitis vinifera	gi|224365634|ref|YP_002608361.1| ATP synthase F0 subunit 6 [Vitis vinifera]	9.9	mitochondrial electron transport / ATP synthesis.F1-ATPase	(p05500|atp6_oenbe : 225.0) ATP synthase a chain (EC 3.6.3.14) (ATPase protein 6) - Oenothera bertiana (Berteros evening primrose) & (atmg00410 : 210.0) ATPase subunit 6; ATPase subunit 6-1 (ATP6-1); CONTAINS InterPro DOMAIN/s: ATPase, F0 complex, subunit A (InterPro:IPR000568); BEST Arabidopsis thaliana protein match is: ATPase, F0 complex, subunit A protein (TAIR:AT2G07741.1). & (loc_osm1g00370…	-0.0457104	0.161976	0.0187747	-0.0820334	0.2424	-0.0925432	-0.345254	-0.174707	-0.0669877	0.15039	0.0858782	0.133784	0.337724	0.187715	0.300783	-0.490766	-0.205051	-0.23057	-0.239109	0.372938	0.174247	0.539944	0.0518673	0.366107	0.185094	0.0182628	0.832036	0.449548	0.930613	0.703152	0.25377	0.66713	0.0984607	0.414212	0.755799	0.483032	0.689897	0.533133	0.106525	0.379745	0.153238
mix_atp6	YP_002608361	1.66269e-79	93.9759036145	Vitis vinifera	gi|224365634|ref|YP_002608361.1| ATP synthase F0 subunit 6 [Vitis vinifera]	34.1.1	transport.p- and v-ATPases.H+-transporting two-sector ATPase	(p05500|atp6_oenbe : 225.0) ATP synthase a chain (EC 3.6.3.14) (ATPase protein 6) - Oenothera bertiana (Berteros evening primrose) & (atmg00410 : 210.0) ATPase subunit 6; ATPase subunit 6-1 (ATP6-1); CONTAINS InterPro DOMAIN/s: ATPase, F0 complex, subunit A (InterPro:IPR000568); BEST Arabidopsis thaliana protein match is: ATPase, F0 complex, subunit A protein (TAIR:AT2G07741.1). & (loc_osm1g00370…	-0.0457104	0.161976	0.0187747	-0.0820334	0.2424	-0.0925432	-0.345254	-0.174707	-0.0669877	0.15039	0.0858782	0.133784	0.337724	0.187715	0.300783	-0.490766	-0.205051	-0.23057	-0.239109	0.372938	0.174247	0.539944	0.0518673	0.366107	0.185094	0.0182628	0.832036	0.449548	0.930613	0.703152	0.25377	0.66713	0.0984607	0.414212	0.755799	0.483032	0.689897	0.533133	0.106525	0.379745	0.153238
mix_ATP9	P60112	1.50766e-19	93.8461538462	Arabidopsis thaliana	sp|P60112|ATP9_ARATH ATP synthase subunit 9%2C mitochondrial OS%3DArabidopsis thaliana GN%3DATP9 PE%3D2 SV%3D2	9.9	mitochondrial electron transport / ATP synthesis.F1-ATPase	(atmg01080 : 75.5) subunit 9 of mitochondrial F0-ATPase; mitochondrial F0-ATPase subunit 9 (ATP9); FUNCTIONS IN: hydrogen ion transmembrane transporter activity; INVOLVED IN: ATP synthesis coupled proton transport; LOCATED IN: mitochondrion; EXPRESSED IN: cultured cell; CONTAINS InterPro DOMAIN/s: ATPase, F0 complex, subunit C, DCCD-binding site (InterPro:IPR020537), ATPase, F0/V0 complex, subuni…	-0.252651	-0.0975407	-0.123857	-0.322693	-0.229303	-0.230191	-0.251616	0.0575828	0.0305443	0.250504	0.12862	0.305738	0.0197716	-0.00731217	0.107739	-0.044784	0.0837377	0.135948	-0.114541	-0.0282355	0.320172	0.794499	0.32417	0.273968	0.106178	-0.0659633	0.233613	0.650243	0.564204	0.12406	0.281112	0.279202	0.235599	0.78927	0.887332	0.237745	0.549196	0.146251	0.926938	0.972949	0.616302
mix_ATP9	P60112	1.50766e-19	93.8461538462	Arabidopsis thaliana	sp|P60112|ATP9_ARATH ATP synthase subunit 9%2C mitochondrial OS%3DArabidopsis thaliana GN%3DATP9 PE%3D2 SV%3D2	34.1.1.2	transport.p- and v-ATPases.H+-transporting two-sector ATPase.subunit C	(atmg01080 : 75.5) subunit 9 of mitochondrial F0-ATPase; mitochondrial F0-ATPase subunit 9 (ATP9); FUNCTIONS IN: hydrogen ion transmembrane transporter activity; INVOLVED IN: ATP synthesis coupled proton transport; LOCATED IN: mitochondrion; EXPRESSED IN: cultured cell; CONTAINS InterPro DOMAIN/s: ATPase, F0 complex, subunit C, DCCD-binding site (InterPro:IPR020537), ATPase, F0/V0 complex, subuni…	-0.252651	-0.0975407	-0.123857	-0.322693	-0.229303	-0.230191	-0.251616	0.0575828	0.0305443	0.250504	0.12862	0.305738	0.0197716	-0.00731217	0.107739	-0.044784	0.0837377	0.135948	-0.114541	-0.0282355	0.320172	0.794499	0.32417	0.273968	0.106178	-0.0659633	0.233613	0.650243	0.564204	0.12406	0.281112	0.279202	0.235599	0.78927	0.887332	0.237745	0.549196	0.146251	0.926938	0.972949	0.616302
mix_ATPA.1.3	P00823	5.88006e-55	98.9247311828	Nicotiana tabacum	sp|P00823|ATPA_TOBAC ATP synthase subunit alpha%2C chloroplastic OS%3DNicotiana tabacum GN%3DatpA PE%3D1 SV%3D2	1.1.4.1	PS.lightreaction.ATP synthase.alpha subunit	(atcg00120 : 173.0) Encodes the ATPase alpha subunit, which is a subunit of ATP synthase and part of the CF1 portion which catalyzes the conversion of ADP to ATP using the proton motive force. This complex is located in the thylakoid membrane of the chloroplast.; ATP synthase subunit alpha (ATPA); FUNCTIONS IN: zinc ion binding, proton-transporting ATPase activity, rotational mechanism; INVOLVED …	-0.0294048	0.0359032	0.188133	-0.153498	-0.162279	-0.276331	-0.0840584	-0.0409706	-0.161023	-0.0765977	0.0586389	0.170594	-0.232161	0.158994	0.152157	0.161916	0.186926	0.369107	0.301161	-0.179606	0.1371	0.390256	0.260403	0.0749833	0.172234	0.00796503	0.891511	0.867722	0.378667	0.47393	0.448687	0.191179	0.69616	0.849247	0.452253	0.722034	0.785492	0.425456	0.274993	0.458047	0.477846
mix_ATPA.2.3	Q0ZJ35	0.0	99.4382022472	Vitis vinifera	sp|Q0ZJ35|ATPA_VITVI ATP synthase subunit alpha%2C chloroplastic OS%3DVitis vinifera GN%3DatpA PE%3D3 SV%3D1	1.1.4.1	PS.lightreaction.ATP synthase.alpha subunit	(q0zj35|atpa_vitvi : 677.0) ATP synthase subunit alpha (EC 3.6.3.14) (ATPase subunit alpha) (ATP synthase F1 sector subunit alpha) - Vitis vinifera (Grape) & (atcg00120 : 664.0) Encodes the ATPase alpha subunit, which is a subunit of ATP synthase and part of the CF1 portion which catalyzes the conversion of ADP to ATP using the proton motive force. This complex is located in the thylakoid membran…	-0.396564	-0.386777	0.34084	0.0350341	-0.101156	-0.286398	0.118263	-0.17375	-0.458847	-0.0673453	0.147877	0.115295	-0.361152	0.244405	-0.0170261	0.286231	0.226222	0.605186	0.483579	-0.0567424	0.200428	0.200434	0.269224	-0.118596	0.111507	0.171528	0.0550403	0.0618907	0.103131	0.870897	0.638129	0.17485	0.58206	0.416814	0.0241137	0.754535	0.490459	0.591634	0.0829363	0.249741	0.937062
mix_ATPA.3.3	Q0ZJ35	6.90389e-87	99.3548387097	Vitis vinifera	sp|Q0ZJ35|ATPA_VITVI ATP synthase subunit alpha%2C chloroplastic OS%3DVitis vinifera GN%3DatpA PE%3D3 SV%3D1	1.1.4.1	PS.lightreaction.ATP synthase.alpha subunit	(q0zj35|atpa_vitvi : 257.0) ATP synthase subunit alpha (EC 3.6.3.14) (ATPase subunit alpha) (ATP synthase F1 sector subunit alpha) - Vitis vinifera (Grape) & (atcg00120 : 233.0) Encodes the ATPase alpha subunit, which is a subunit of ATP synthase and part of the CF1 portion which catalyzes the conversion of ADP to ATP using the proton motive force. This complex is located in the thylakoid membran…	-0.29325	0.0634191	0.283846	-0.460947	-0.27267	-0.59711	-0.455348	-0.125866	0.0316568	-0.0267469	0.0324912	0.42414	-0.231125	0.070249	0.232236	0.189281	0.236475	0.468139	0.457379	-0.110354	0.322631	0.308529	0.588173	0.450193	0.43875	-0.0421263	0.164306	0.768453	0.178896	0.0233918	0.197368	0.00206607	0.0253561	0.557851	0.883256	0.901268	0.8802	0.0388657	0.277201	0.744288	0.274832
mix_ATPAM	P92549	4.21246e-145	97.619047619	Arabidopsis thaliana	sp|P92549|ATPAM_ARATH ATP synthase subunit alpha%2C mitochondrial OS%3DArabidopsis thaliana GN%3DATPA PE%3D1 SV%3D2	9.9	mitochondrial electron transport / ATP synthesis.F1-ATPase	(q01915|atpam_soybn : 396.0) ATP synthase subunit alpha, mitochondrial (EC 3.6.3.14) - Glycine max (Soybean) & (atmg01190 : 392.0) ATPase subunit 1; ATP synthase subunit 1 (ATP1); FUNCTIONS IN: copper ion binding, cobalt ion binding, zinc ion binding; INVOLVED IN: response to oxidative stress; LOCATED IN: mitochondrion, cell wall; EXPRESSED IN: cotyledon, guard cell, seed, leaf; CONTAINS InterPro…	-0.138021	-0.0890065	-0.0627862	-0.161873	-0.207389	-0.177251	-0.0504473	-0.0702841	-0.219985	0.0455793	-0.0574771	0.0832857	-0.119093	-0.185068	-0.0867225	-0.0535015	0.118508	0.181695	0.0427637	0.154486	0.210739	0.888269	0.222108	0.0633237	0.144969	0.19376	0.520122	0.679177	0.770703	0.449839	0.330861	0.407339	0.814911	0.744165	0.301654	0.832512	0.789648	0.698825	0.579397	0.386623	0.686998
mix_ATPBM.1.2	P19023	0.0	97.4248927039	Zea mays	sp|P19023|ATPBM_MAIZE ATP synthase subunit beta%2C mitochondrial OS%3DZea mays GN%3DATPB PE%3D1 SV%3D1	9.9	mitochondrial electron transport / ATP synthesis.F1-ATPase	(p19023|atpbm_maize : 894.0) ATP synthase subunit beta, mitochondrial precursor (EC 3.6.3.14) - Zea mays (Maize) & (loc_os05g47980.1 : 891.0) no description available & (at5g08690 : 839.0) Encodes the mitochondrial ATP synthase beta-subunit. This subunit is encoded by a multigene family of three members (At5g08670, At5g08680, At5g08690) that shared 98% sequence identity at the amino acid level.; …	0.0774091	-0.514049	-0.514	0.252022	-0.268159	0.57488	0.786581	0.594993	0.359453	0.193396	0.233424	-0.24454	-0.255735	-0.00512862	-0.314679	0.734505	-0.0549226	0.0125333	-0.0619825	-0.717526	-0.142051	-0.20416	-0.449396	-0.795966	-0.75555	-0.226151	0.719205	0.0101796	0.0101881	0.234819	0.20518	0.00329783	5.16787e-06	0.00216327	0.0845007	0.365223	0.272315	0.249472	0.227763	0.981025	0.134222
mix_ATPBM.2.2	P29685	9.11981e-96	98.6928104575	Hevea brasiliensis	sp|P29685|ATPBM_HEVBR ATP synthase subunit beta%2C mitochondrial OS%3DHevea brasiliensis GN%3DATPB PE%3D2 SV%3D1	9.9	mitochondrial electron transport / ATP synthesis.F1-ATPase	(p29685|atpbm_hevbr : 302.0) ATP synthase subunit beta, mitochondrial precursor (EC 3.6.3.14) - Hevea brasiliensis (Para rubber tree) & (at5g08690 : 298.0) Encodes the mitochondrial ATP synthase beta-subunit. This subunit is encoded by a multigene family of three members (At5g08670, At5g08680, At5g08690) that shared 98% sequence identity at the amino acid level.; ATP synthase alpha/beta family pr…	-0.0710128	-0.426455	-0.510732	-0.105883	-0.482839	0.198442	0.460437	0.723683	0.376744	0.21206	0.1377	-0.000272535	-0.421578	-0.239011	-0.329435	0.774422	0.151296	0.233104	0.0117246	-0.834624	0.0869073	0.141366	-0.0442493	-0.468004	-0.473755	-0.381387	0.7416	0.0377007	0.0107635	0.622424	0.0168544	0.3526	0.0235655	6.42002e-05	0.0695756	0.319837	0.521105	0.998992	0.0401879	0.260674	0.115953
mix_atpF	YP_009054415	1.35098e-74	91.3580246914	Populus euphratica	gi|675155221|ref|YP_009054415.1| ATP synthase CF0 subunit I (chloroplast) [Populus euphratica]	1.1.4.8	PS.lightreaction.ATP synthase.subunit B (ATPF)	(p06290|atpf_tobac : 195.0) ATP synthase B chain (EC 3.6.3.14) (ATPase subunit I) - Nicotiana tabacum (Common tobacco) & (atcg00130 : 192.0) ATPase F subunit.; ATPF; FUNCTIONS IN: hydrogen ion transporting ATP synthase activity, rotational mechanism; INVOLVED IN: cellular respiration, mitochondrial ATP synthesis coupled proton transport; LOCATED IN: proton-transporting ATP synthase complex, thyla…	-0.320309	0.00721553	0.113435	-0.426624	-0.183417	-0.474914	-0.420382	-0.206671	-0.112542	0.133565	0.322959	0.544026	-0.0193554	0.173797	0.236765	-0.0331347	0.313907	0.296427	0.219641	-0.141064	0.182382	0.517808	0.493234	0.425686	0.353075	-0.0497341	0.127023	0.973306	0.597668	0.037617	0.390949	0.0190225	0.0408168	0.332575	0.600574	0.533811	0.123733	0.00599413	0.928472	0.416686	0.265314
mix_ATPF_bis	Q0ZJ34	1.15458e-81	98.4126984127	Vitis vinifera	sp|Q0ZJ34|ATPF_VITVI ATP synthase subunit b%2C chloroplastic OS%3DVitis vinifera GN%3DatpF PE%3D3 SV%3D1	1.1.4.8	PS.lightreaction.ATP synthase.subunit B (ATPF)	(p06290|atpf_tobac : 228.0) ATP synthase B chain (EC 3.6.3.14) (ATPase subunit I) - Nicotiana tabacum (Common tobacco) & (atcg00130 : 219.0) ATPase F subunit.; ATPF; FUNCTIONS IN: hydrogen ion transporting ATP synthase activity, rotational mechanism; INVOLVED IN: cellular respiration, mitochondrial ATP synthesis coupled proton transport; LOCATED IN: proton-transporting ATP synthase complex, thyla…	-0.163828	-0.53144	-0.0614987	0.24933	-0.203623	0.143878	0.570856	0.256121	-0.307809	0.00380368	-0.078158	-0.248751	-0.451165	-0.119753	-0.430251	0.471173	0.0844338	0.416813	0.141559	-0.26549	0.199831	0.295335	-0.0765542	-0.565687	-0.255792	0.0617191	0.444311	0.00752998	0.775286	0.240025	0.339912	0.502391	0.00357672	0.227038	0.143399	0.985927	0.716597	0.241154	0.0269085	0.577282	0.035851
mix_ATPH	Q0ZJ33	1.19554e-33	100.0	Vitis vinifera	sp|Q0ZJ33|ATPH_VITVI ATP synthase subunit c%2C chloroplastic OS%3DVitis vinifera GN%3DatpH PE%3D3 SV%3D1	1.1.4.5	PS.lightreaction.ATP synthase.subunit C	(p06286|atph_tobac : 115.0) ATP synthase C chain (EC 3.6.3.14) (Lipid-binding protein) (ATPase subunit III) - Nicotiana tabacum (Common tobacco) & (atcg00140 : 114.0) ATPase III subunit; ATPH; FUNCTIONS IN: hydrogen ion transmembrane transporter activity; INVOLVED IN: ATP synthesis coupled proton transport; LOCATED IN: chloroplast thylakoid membrane; EXPRESSED IN: 23 plant structures; EXPRESSED D…	-0.284941	-0.372404	0.127739	0.0744127	-0.0361236	-0.087111	0.12765	0.255108	-0.126964	0.0442971	0.070036	0.0317369	-0.268337	0.127998	-0.192801	0.317472	0.0239671	0.390716	0.0764397	-0.338661	0.115179	0.159419	0.119119	-0.132174	-0.0771639	-0.296579	0.177152	0.0731168	0.551957	0.72967	0.866917	0.685666	0.552236	0.228944	0.554392	0.837161	0.745038	0.882962	0.204867	0.551144	0.366731
mix_ATPI.3.6	Q0ZJ32	1.46259e-47	99.0	Vitis vinifera	sp|Q0ZJ32|ATPI_VITVI ATP synthase subunit a%2C chloroplastic OS%3DVitis vinifera GN%3DatpI PE%3D3 SV%3D1	1.1.4.6	PS.lightreaction.ATP synthase.chloroplastic subunit a	(p41604|atpi_pinth : 160.0) Chloroplast ATP synthase a chain precursor (EC 3.6.3.14) (ATPase subunit IV) - Pinus thunbergii (Green pine) (Japanese black pine) & (atcg00150 : 156.0) Encodes a subunit of ATPase complex CF0, which is a proton channel that supplies the proton motive force to drive ATP synthesis by CF1 portion of the complex.; ATPI; FUNCTIONS IN: hydrogen ion channel activity; INVOLVE…	-0.323237	-0.36785	-0.0425219	-0.293906	-0.590087	-0.344258	0.23336	0.0315269	-0.257785	0.0201768	0.175193	0.276015	-0.596128	-0.220027	-0.309139	0.65755	0.469533	0.713881	0.522116	-0.414379	0.214504	0.242725	0.43335	-0.242396	0.0359761	0.200811	0.123391	0.0769779	0.843607	0.163321	0.0024036	0.0995011	0.272451	0.883731	0.223928	0.925444	0.412894	0.191709	0.00211068	0.301559	0.141588
mix_ATPI.6.6	Q0ZJ32	5.79722e-48	100.0	Vitis vinifera	sp|Q0ZJ32|ATPI_VITVI ATP synthase subunit a%2C chloroplastic OS%3DVitis vinifera GN%3DatpI PE%3D3 SV%3D1	1.1.4.6	PS.lightreaction.ATP synthase.chloroplastic subunit a	(p12083|atpi_orysa : 155.0) Chloroplast ATP synthase a chain precursor (EC 3.6.3.14) (ATPase subunit IV) - Oryza sativa (Rice) & (loc_os10g38292.2 : 155.0) no description available & (atcg00150 : 150.0) Encodes a subunit of ATPase complex CF0, which is a proton channel that supplies the proton motive force to drive ATP synthesis by CF1 portion of the complex.; ATPI; FUNCTIONS IN: hydrogen ion cha…	-0.0819027	-0.253462	-0.285212	-0.155185	-0.478529	-0.0196412	0.297382	0.197367	0.0258896	0.0841625	0.247247	0.130613	-0.351386	0.0117911	-0.0201834	0.509404	0.136549	0.365118	0.316156	-0.394811	0.205214	0.381819	0.102361	-0.316778	-0.216936	0.0361916	0.703604	0.232066	0.176722	0.469025	0.0180068	0.927418	0.158168	0.355268	0.904419	0.695801	0.244104	0.54297	0.0922367	0.956392	0.92542
mix_AURDEDRAFT_105903	XP_007350173	0.0	73.0837789661	Auricularia delicata TFB-10046 SS5	gi|598041601|ref|XP_007350173.1| phosphoglucomutase%2C partial [Auricularia delicata TFB-10046 SS5]	4.1.2	glycolysis.cytosolic branch.phosphoglucomutase (PGM)	(at5g51820 : 621.0) Encodes a plastid isoform of the enzyme phosphoglucomutase involved in controlling photosynthetic carbon flow. Effective petiole movement against the direction of the gravity requires functional PGM activity that is required for full development of amyloplasts.; phosphoglucomutase (PGM); FUNCTIONS IN: phosphoglucomutase activity; INVOLVED IN: response to cold, starch biosynthe…	-0.253613	0.277468	0.26208	-0.439891	0.0238719	-0.573207	-0.699536	-0.378391	-0.0679221	-0.241941	-0.00582128	0.438499	0.119123	-0.275167	-0.0856065	-0.329145	0.0907069	0.0722437	0.18257	0.359726	0.11134	0.15847	0.465161	0.689155	0.871338	0.0810282	0.231779	0.189286	0.216032	0.0314744	0.911838	0.00341142	0.000142246	0.0682659	0.752496	0.254699	0.978463	0.032079	0.579301	0.193133	0.690831
mix_AURDEDRAFT_105903	XP_007350173	0.0	73.0837789661	Auricularia delicata TFB-10046 SS5	gi|598041601|ref|XP_007350173.1| phosphoglucomutase%2C partial [Auricularia delicata TFB-10046 SS5]	4.2.2	glycolysis.plastid branch.phosphoglucomutase (PGM)	(at5g51820 : 621.0) Encodes a plastid isoform of the enzyme phosphoglucomutase involved in controlling photosynthetic carbon flow. Effective petiole movement against the direction of the gravity requires functional PGM activity that is required for full development of amyloplasts.; phosphoglucomutase (PGM); FUNCTIONS IN: phosphoglucomutase activity; INVOLVED IN: response to cold, starch biosynthe…	-0.253613	0.277468	0.26208	-0.439891	0.0238719	-0.573207	-0.699536	-0.378391	-0.0679221	-0.241941	-0.00582128	0.438499	0.119123	-0.275167	-0.0856065	-0.329145	0.0907069	0.0722437	0.18257	0.359726	0.11134	0.15847	0.465161	0.689155	0.871338	0.0810282	0.231779	0.189286	0.216032	0.0314744	0.911838	0.00341142	0.000142246	0.0682659	0.752496	0.254699	0.978463	0.032079	0.579301	0.193133	0.690831
mix_AURDEDRAFT_110253	XP_007337596	3.06093e-112	98.3050847458	Auricularia delicata TFB-10046 SS5	gi|598013219|ref|XP_007337596.1| ATP-citrate synthase [Auricularia delicata TFB-10046 SS5]	8.2.11	TCA / org transformation.other organic acid transformatons.atp-citrate lyase	(at5g49460 : 203.0) One of the two genes encoding subunit B of the cytosolic enzyme ATP Citrate Lyase (ACL); ATP citrate lyase subunit B 2 (ACLB-2); FUNCTIONS IN: ATP citrate synthase activity; INVOLVED IN: acetyl-CoA biosynthetic process; LOCATED IN: cytosol, citrate lyase complex, plasma membrane; EXPRESSED IN: 24 plant structures; EXPRESSED DURING: 13 growth stages; CONTAINS InterPro DOMAIN/s:…	-0.515536	0.011309	0.19053	-0.532256	-0.180219	-0.720796	-0.597556	-0.292687	-0.236257	-0.0922218	-0.0324459	0.483115	-0.140321	-0.471698	-0.270162	-0.12132	0.211822	0.356501	0.236013	0.356971	0.202971	0.279952	0.669649	0.590088	0.866333	0.158102	0.00992655	0.958173	0.37251	0.00742132	0.399403	7.09054e-05	0.00204607	0.165156	0.266371	0.668222	0.880366	0.0167825	0.513124	0.0199642	0.201685
mix_AURDEDRAFT_110485	XP_007338052	5.01095e-37	60.3305785124	Auricularia delicata TFB-10046 SS5	gi|598014799|ref|XP_007338052.1| Pkinase-domain-containing protein [Auricularia delicata TFB-10046 SS5]	35.2	not assigned.unknown	(gnl|cdd|36433 : 53.1) no description available & (reliability: 100.0) & (original description: no original description)	-0.234364	0.31367	0.321897	-0.421815	0.0172918	-0.624818	-0.718652	-0.262279	-0.0884541	-0.38806	-0.162509	0.345364	0.0184391	-0.381265	-0.149832	-0.30106	0.104422	0.140091	0.285488	0.392548	0.0714206	0.173886	0.493386	0.694235	0.905786	0.0306511	0.270334	0.135543	0.125044	0.0400643	0.936082	0.00109808	7.62757e-05	0.215671	0.681066	0.0609566	0.448037	0.0983466	0.93185	0.066027	0.484679
mix_AURDEDRAFT_110532	XP_007338102	4.3495e-73	73.5099337748	Auricularia delicata TFB-10046 SS5	gi|598014899|ref|XP_007338102.1| hypothetical protein AURDEDRAFT_110532 [Auricularia delicata TFB-10046 SS5]	30.5	signalling.G-proteins	(chl4|525971 : 139.0) no description available & (loc_os05g28290.1 : 130.0) no description available & (at2g30060 : 120.0) Pleckstrin homology (PH) domain superfamily protein; FUNCTIONS IN: Ran GTPase binding; INVOLVED IN: intracellular transport, protein import into nucleus, translocation; LOCATED IN: cellular_component unknown; EXPRESSED IN: 23 plant structures; EXPRESSED DURING: 13 growth stag…	-0.346258	0.193837	0.19924	-0.569219	-0.217969	-0.736645	-0.630666	-0.271387	-0.134498	-0.272992	-0.00150422	0.50799	-0.174244	-0.394155	-0.101863	-0.0655302	0.235437	0.3498	0.370451	0.218887	0.25958	0.235262	0.642032	0.615879	0.901964	0.0949843	0.097421	0.364111	0.350629	0.0036958	0.306217	4.04704e-05	0.000953616	0.199568	0.530932	0.196819	0.994434	0.0112669	0.41547	0.0566694	0.635772
mix_AURDEDRAFT_110556	XP_007338132	3.26468e-123	77.7777777778	Auricularia delicata TFB-10046 SS5	gi|598014959|ref|XP_007338132.1| cysteine peroxiredoxin [Auricularia delicata TFB-10046 SS5]	21.5.2	redox.peroxiredoxin.PER1	(p52572|rehy_horvu : 195.0) Probable peroxiredoxin (EC 1.11.1.15) (Thioredoxin peroxidase) (Rehydrin homolog) (B15C) - Hordeum vulgare (Barley) & (loc_os07g44440.1 : 188.0) no description available & (at1g48130 : 184.0) encodes a protein similar to the 1-cysteine (1-Cys) peroxiredoxin family of antioxidants. Expression is limited to seed (aleurone and embryo) and is not induced by ABA or drought.…	-0.575982	-0.0982342	-0.00309775	-0.673693	-0.440532	-0.716608	-0.503369	-0.266872	-0.140548	-0.0460313	0.173515	0.634321	-0.214508	-0.467506	-0.232915	0.102248	0.154188	0.469878	0.320669	0.171192	0.423916	0.363345	0.722741	0.491793	0.795233	0.225659	0.00322471	0.647913	0.988538	0.000307574	0.0311996	8.17219e-05	0.012159	0.207445	0.512436	0.830874	0.417455	0.000871903	0.314151	0.0212486	0.273393
mix_AURDEDRAFT_110573	XP_007338160	0.0	75.0556792873	Auricularia delicata TFB-10046 SS5	gi|598015015|ref|XP_007338160.1| acyl-CoA dehydrogenase NM domain-like protein [Auricularia delicata TFB-10046 SS5]	11.9.4.2	lipid metabolism.lipid degradation.beta-oxidation.acyl CoA DH	(at3g06810 : 399.0) Encodes a protein with similarity to acyl-CoA dehydrogenases. Mutations in IBR3 render plants resistant to indole-3-butryic acid, a putative storage form of the biologically active auxin IAA (indole-3-acetic acid). IBR3 is hypothesized to carry out the second step in a &#946;-oxidation-like process of IBA metabolism in Arabidopsis. Though its subcellular location has not been …	0.0382511	0.614732	0.552275	-0.353757	0.0747274	-0.735252	-0.744524	-0.385613	-0.308783	-0.501473	-0.351323	0.223021	-0.113523	-0.223677	0.165215	-0.380781	0.297603	0.247961	0.420716	0.422682	0.0803593	0.113462	0.546009	0.727032	0.926968	0.0948593	0.859153	0.0013915	0.00513726	0.0899103	0.728568	4.25801e-05	3.01746e-05	0.0627473	0.142072	0.0125415	0.0922991	0.294862	0.59738	0.293407	0.44041
mix_AURDEDRAFT_110589	XP_007338183	0.0	65.9606656581	Auricularia delicata TFB-10046 SS5	gi|598015061|ref|XP_007338183.1| 5-aminolevulinate synthase [Auricularia delicata TFB-10046 SS5]	16.99	secondary metabolism.unspecified	(at5g04620 : 150.0) The cDNA encoding 7-keto-8-aminopelargonic acid (KAPA) synthase, the first committed enzyme of the biotin synthesis pathway has been cloned and its molecular function confirmed (functional complementation of an E. coli mutant). The subcellular localization of the enzyme (cytosol) proves that the biotin biosynthesis in plants takes place in different compartments which differs …	-0.140799	0.459856	0.469636	-0.418966	0.0786353	-0.723116	-0.801146	-0.32301	-0.157543	-0.410271	-0.196232	0.351032	-0.0277982	-0.234993	0.0430798	-0.344935	0.237759	0.190599	0.350497	0.367387	0.0217241	0.190622	0.548258	0.780663	0.965799	-0.01909	0.511675	0.0237647	0.0205881	0.0415719	0.714937	6.54718e-05	2.55501e-06	0.12367	0.462212	0.046451	0.358097	0.0925878	0.897407	0.269014	0.84158
mix_AURDEDRAFT_110629	XP_007338238	1.13888e-29	56.3106796117	Auricularia delicata TFB-10046 SS5	gi|598015171|ref|XP_007338238.1| hypothetical protein AURDEDRAFT_110629 [Auricularia delicata TFB-10046 SS5]	27.3.62	RNA.regulation of transcription.Nucleosome/chromatin assembly factor group	(at3g51880 : 58.2) Encodes a protein belonging to the subgroup of HMGB (high mobility group B) proteins that have a distinctive DNA-binding motif, the HMG-box domain. The motif confers non-sequence specific interaction with linear DNA and structure-specific binding to distorted DNA sites. The HMGB proteins are involved in the assembly of nucleoprotein complexes. Can be phosphorylated by CK2alpha.…	-0.0785803	0.526665	0.418959	-0.454517	0.0529861	-0.721845	-0.815901	-0.270151	-0.113985	-0.440024	-0.202007	0.354731	-0.0316165	-0.283453	0.0527684	-0.336457	0.222606	0.167834	0.326596	0.327316	0.0544978	0.18355	0.546687	0.796874	0.953824	-0.0566532	0.715128	0.0081925	0.0415757	0.0256586	0.805765	6.84017e-05	1.17776e-06	0.201705	0.595879	0.0314174	0.343838	0.0889675	0.883403	0.179524	0.806548
mix_AURDEDRAFT_110659	XP_007338289	1.06047e-62	58.7301587302	Auricularia delicata TFB-10046 SS5	gi|598015273|ref|XP_007338289.1| E set domain-containing protein [Auricularia delicata TFB-10046 SS5]	30.5	signalling.G-proteins	(at3g07880 : 111.0) SUPERCENTIPEDE1 (SCN1); FUNCTIONS IN: Rho GDP-dissociation inhibitor activity; INVOLVED IN: root epidermal cell differentiation, cell tip growth; LOCATED IN: cytoplasm; EXPRESSED IN: 25 plant structures; EXPRESSED DURING: 15 growth stages; CONTAINS InterPro DOMAIN/s: Immunoglobulin E-set (InterPro:IPR014756), RHO protein GDP dissociation inhibitor (InterPro:IPR000406); BEST Ar…	-0.393734	0.259488	0.209779	-0.681299	-0.201588	-0.811149	-0.797532	-0.387047	-0.0840417	-0.134123	0.0406899	0.611133	-0.0506496	-0.324326	0.0825442	-0.185934	0.209212	0.286548	0.338991	0.336083	0.212756	0.214603	0.731554	0.781418	0.94409	0.150555	0.0569577	0.220775	0.325192	0.000247056	0.344862	1.52236e-06	3.05884e-06	0.0616931	0.696218	0.532088	0.850269	0.00151131	0.814181	0.12206	0.701386
mix_AURDEDRAFT_110785	XP_007338536	1.69809e-116	88.8888888889	Auricularia delicata TFB-10046 SS5	gi|598015767|ref|XP_007338536.1| heat shock cognate 70 [Auricularia delicata TFB-10046 SS5]	29.6	protein.folding	(at1g16030 : 293.0) heat shock protein 70B (Hsp70b); FUNCTIONS IN: ATP binding; INVOLVED IN: protein folding, response to heat; LOCATED IN: cytosol, cell wall, plasma membrane, chloroplast, membrane; EXPRESSED IN: 19 plant structures; EXPRESSED DURING: 10 growth stages; CONTAINS InterPro DOMAIN/s: Heat shock protein 70, conserved site (InterPro:IPR018181), Heat shock protein Hsp70 (InterPro:IPR00…	-0.240755	0.144501	0.224413	-0.383449	-0.143089	-0.61179	-0.408715	-0.202167	-0.220686	-0.260863	-0.0690993	0.315367	-0.256389	-0.305476	-0.150099	0.0261004	0.227475	0.355038	0.520183	0.210862	0.245338	0.0692301	0.48037	0.391415	0.817923	0.149881	0.257106	0.500522	0.29178	0.0643633	0.504764	0.00148881	0.0473699	0.34345	0.300077	0.218249	0.74834	0.133327	0.226534	0.146615	0.483889
mix_AURDEDRAFT_110785	XP_007338536	1.69809e-116	88.8888888889	Auricularia delicata TFB-10046 SS5	gi|598015767|ref|XP_007338536.1| heat shock cognate 70 [Auricularia delicata TFB-10046 SS5]	20.2.1	stress.abiotic.heat	(at1g16030 : 293.0) heat shock protein 70B (Hsp70b); FUNCTIONS IN: ATP binding; INVOLVED IN: protein folding, response to heat; LOCATED IN: cytosol, cell wall, plasma membrane, chloroplast, membrane; EXPRESSED IN: 19 plant structures; EXPRESSED DURING: 10 growth stages; CONTAINS InterPro DOMAIN/s: Heat shock protein 70, conserved site (InterPro:IPR018181), Heat shock protein Hsp70 (InterPro:IPR00…	-0.240755	0.144501	0.224413	-0.383449	-0.143089	-0.61179	-0.408715	-0.202167	-0.220686	-0.260863	-0.0690993	0.315367	-0.256389	-0.305476	-0.150099	0.0261004	0.227475	0.355038	0.520183	0.210862	0.245338	0.0692301	0.48037	0.391415	0.817923	0.149881	0.257106	0.500522	0.29178	0.0643633	0.504764	0.00148881	0.0473699	0.34345	0.300077	0.218249	0.74834	0.133327	0.226534	0.146615	0.483889
mix_AURDEDRAFT_111257	XP_007339355	3.29506e-36	77.7777777778	Auricularia delicata TFB-10046 SS5	gi|598017656|ref|XP_007339355.1| hypothetical protein AURDEDRAFT_111257 [Auricularia delicata TFB-10046 SS5]	27.4	RNA.RNA binding	(loc_os12g31800.1 : 98.2) no description available & (q03878|grp1_dauca : 97.4) Glycine-rich RNA-binding protein - Daucus carota (Carrot) & (at4g13850 : 95.9) Encodes a glycine-rich RNA-binding protein. Gene expression is induced by cold.; GLYCINE-RICH RNA-BINDING PROTEIN 2 (ATGRP2); FUNCTIONS IN: double-stranded DNA binding, RNA binding, single-stranded DNA binding, copper ion binding, ATP bindi…	-0.410137	0.0325109	0.193359	-0.531018	-0.372987	-0.747034	-0.432294	-0.274574	-0.268934	-0.263774	-0.0889106	0.41178	-0.388568	-0.455067	-0.16627	0.130757	0.243148	0.554794	0.546982	0.244092	0.438393	0.218868	0.683154	0.415488	0.833055	0.296476	0.04653	0.880128	0.365319	0.00758675	0.0726331	2.74199e-05	0.0348854	0.194134	0.203823	0.21297	0.679505	0.045574	0.0605902	0.0254579	0.437456
mix_AURDEDRAFT_111257	XP_007339355	3.29506e-36	77.7777777778	Auricularia delicata TFB-10046 SS5	gi|598017656|ref|XP_007339355.1| hypothetical protein AURDEDRAFT_111257 [Auricularia delicata TFB-10046 SS5]	27.3.75	RNA.regulation of transcription.GRP	(loc_os12g31800.1 : 98.2) no description available & (q03878|grp1_dauca : 97.4) Glycine-rich RNA-binding protein - Daucus carota (Carrot) & (at4g13850 : 95.9) Encodes a glycine-rich RNA-binding protein. Gene expression is induced by cold.; GLYCINE-RICH RNA-BINDING PROTEIN 2 (ATGRP2); FUNCTIONS IN: double-stranded DNA binding, RNA binding, single-stranded DNA binding, copper ion binding, ATP bindi…	-0.410137	0.0325109	0.193359	-0.531018	-0.372987	-0.747034	-0.432294	-0.274574	-0.268934	-0.263774	-0.0889106	0.41178	-0.388568	-0.455067	-0.16627	0.130757	0.243148	0.554794	0.546982	0.244092	0.438393	0.218868	0.683154	0.415488	0.833055	0.296476	0.04653	0.880128	0.365319	0.00758675	0.0726331	2.74199e-05	0.0348854	0.194134	0.203823	0.21297	0.679505	0.045574	0.0605902	0.0254579	0.437456
mix_AURDEDRAFT_111344	XP_007339517	6.94513e-93	95.1724137931	Auricularia delicata TFB-10046 SS5	gi|598018123|ref|XP_007339517.1| ribosomal protein S12/S23 [Auricularia delicata TFB-10046 SS5]	29.2.1.2.1.23	protein.synthesis.ribosomal protein.eukaryotic.40S subunit.S23	(p46297|rs23_fraan : 221.0) 40S ribosomal protein S23 (S12) - Fragaria ananassa (Strawberry) & (loc_os03g60400.1 : 220.0) no description available & (chl4|512935 : 215.0) no description available & (at5g02960 : 214.0) Ribosomal protein S12/S23 family protein; FUNCTIONS IN: structural constituent of ribosome; INVOLVED IN: translation; LOCATED IN: cytosolic small ribosomal subunit, cytosolic riboso…	-0.367311	0.181928	0.206359	-0.572454	-0.240764	-0.761451	-0.62064	-0.311592	-0.211584	-0.245014	-0.0158338	0.497538	-0.177809	-0.37306	-0.0514664	-0.0927309	0.165099	0.387909	0.3916	0.343472	0.326831	0.246142	0.671341	0.606083	0.920004	0.206176	0.0774448	0.394871	0.333321	0.00346369	0.257088	1.54802e-05	0.00121245	0.138292	0.320949	0.248526	0.941462	0.0133669	0.40584	0.0725726	0.811237
mix_AURDEDRAFT_111518	XP_007339826	0.0	79.7260273973	Auricularia delicata TFB-10046 SS5	gi|598019113|ref|XP_007339826.1| Pkinase-domain-containing protein [Auricularia delicata TFB-10046 SS5]	30.3	signalling.calcium	(p53683|cdpk2_orysa : 219.0) Calcium-dependent protein kinase, isoform 2 (EC 2.7.11.1) (CDPK 2) - Oryza sativa (Rice) & (loc_os07g33110.4 : 219.0) no description available & (chl4|510399 : 216.0) no description available & (at5g19450 : 215.0) calcium-dependent protein kinase (CDPK19) mRNA, complete; calcium-dependent protein kinase 19 (CDPK19); FUNCTIONS IN: in 6 functions; INVOLVED IN: protein a…	-0.0836811	0.53957	0.458807	-0.446755	0.107802	-0.734845	-0.851524	-0.303196	-0.110713	-0.339709	-0.190999	0.361028	-0.0084001	-0.162992	0.186193	-0.368261	0.229796	0.149916	0.339444	0.332743	0.0367881	0.118308	0.55308	0.830986	0.938623	-0.0676869	0.697461	0.00650467	0.0241275	0.0286267	0.616096	4.32154e-05	1.31833e-07	0.149806	0.606544	0.104354	0.371312	0.0830493	0.968926	0.446669	0.38369
mix_AURDEDRAFT_111832	XP_007340609	1.0502e-84	64.3518518519	Auricularia delicata TFB-10046 SS5	gi|598021597|ref|XP_007340609.1| MFS general substrate transporter [Auricularia delicata TFB-10046 SS5]	35.2	not assigned.unknown	(gnl|cdd|36433 : 57.0) no description available & (reliability: 100.0) & (original description: no original description)	-0.487479	0.0394997	0.169594	-0.560937	-0.240045	-0.705328	-0.597858	-0.382909	-0.195568	-0.166761	0.13977	0.576696	-0.115149	-0.315862	-0.0992438	-0.0885966	0.156144	0.370396	0.336394	0.278517	0.255429	0.259945	0.64141	0.573461	0.87128	0.203162	0.0156815	0.854603	0.428217	0.00435057	0.258554	0.000118369	0.00203261	0.0647718	0.359758	0.436083	0.514798	0.00317811	0.592105	0.132686	0.644526
mix_AURDEDRAFT_112235.2.2	XP_007341548	5.62174e-75	81.6901408451	Auricularia delicata TFB-10046 SS5	gi|598024212|ref|XP_007341548.1| hypothetical protein AURDEDRAFT_112235 [Auricularia delicata TFB-10046 SS5]	35.2	not assigned.unknown	(gnl|cdd|36433 : 53.5) no description available & (reliability: 100.0) & (original description: no original description)	-0.364017	0.229106	0.34196	-0.494743	-0.0571149	-0.754245	-0.727423	-0.37434	-0.260855	-0.242322	-0.0667672	0.469655	-0.0567607	-0.311205	-0.0818522	-0.289622	0.255572	0.286955	0.297489	0.40575	0.187224	0.354979	0.643895	0.719559	0.947736	0.12377	0.0803469	0.281536	0.101931	0.0139799	0.790945	2.06993e-05	5.63457e-05	0.07152	0.218265	0.253928	0.756579	0.0205823	0.792214	0.138808	0.703779
mix_AURDEDRAFT_112300	XP_007341736	0.0	69.2771084337	Auricularia delicata TFB-10046 SS5	gi|598024726|ref|XP_007341736.1| aldehyde dehydrogenase [Auricularia delicata TFB-10046 SS5]	5.1	fermentation.aldehyde dehydrogenase	(chl4|512847 : 523.0) no description available & (at1g23800 : 518.0) Encodes a mitochondrial aldehyde dehydrogenase; nuclear gene for mitochondrial product.; aldehyde dehydrogenase 2B7 (ALDH2B7); FUNCTIONS IN: 3-chloroallyl aldehyde dehydrogenase activity, aldehyde dehydrogenase (NAD) activity; INVOLVED IN: oxidation reduction, metabolic process; LOCATED IN: mitochondrion; EXPRESSED IN: 13 plant …	-0.566023	0.0644604	0.191256	-0.634976	-0.205108	-0.789099	-0.739345	-0.442497	-0.222673	-0.0501616	0.143408	0.659054	-0.0337247	-0.271762	0.0341966	-0.222761	0.159932	0.34699	0.218619	0.365221	0.332514	0.336062	0.750317	0.732227	0.89112	0.194444	0.00393781	0.764754	0.370656	0.00085791	0.336323	4.59313e-06	3.66393e-05	0.0303681	0.295636	0.815941	0.503803	0.000461015	0.875686	0.198924	0.873959
mix_AURDEDRAFT_112364	XP_007342043	0.0	82.5910931174	Auricularia delicata TFB-10046 SS5	gi|598025341|ref|XP_007342043.1| isomerising glucosamine-fructose-6-phosphate aminotransferase [Auricularia delicata TFB-10046 SS5]	35.1	not assigned.no ontology	(chl4|525548 : 479.0) no description available & (loc_os12g03720.2 : 472.0) no description available & (at3g24090 : 468.0) glutamine-fructose-6-phosphate transaminase (isomerizing)s;sugar binding;transaminases; FUNCTIONS IN: sugar binding, transaminase activity, glutamine-fructose-6-phosphate transaminase (isomerizing) activity; INVOLVED IN: carbohydrate biosynthetic process, carbohydrate metabol…	-0.208952	0.395976	0.328799	-0.515179	-0.0555876	-0.769615	-0.760818	-0.328193	-0.212529	-0.315017	-0.177433	0.3982	-0.105112	-0.378941	-0.0165437	-0.288675	0.256343	0.250935	0.357881	0.400267	0.146932	0.226431	0.629041	0.74334	0.97293	0.0887611	0.327146	0.0554343	0.116701	0.00998687	0.796419	1.10018e-05	1.58866e-05	0.117416	0.318744	0.133782	0.40685	0.0539547	0.624976	0.0678336	0.938842
mix_AURDEDRAFT_112663	XP_007342800	2.44824e-87	70.4433497537	Auricularia delicata TFB-10046 SS5	gi|598026855|ref|XP_007342800.1| cytochrome P450%2C partial [Auricularia delicata TFB-10046 SS5]	35.2	not assigned.unknown	(gnl|cdd|38301 : 52.3) no description available & (reliability: 100.0) & (original description: no original description)	-0.361655	0.146301	0.209291	-0.485545	-0.124136	-0.629414	-0.631068	-0.220755	-0.0396398	-0.355742	0.0510882	0.475705	-0.0833727	-0.316303	-0.0976416	-0.0965713	0.00638689	0.272873	0.294316	0.19177	0.191604	0.156589	0.530168	0.599261	0.823606	-0.012406	0.0824768	0.495144	0.326344	0.0161619	0.563321	0.000983088	0.000944333	0.299923	0.854092	0.0879966	0.812599	0.0187961	0.698525	0.132116	0.649904
mix_AURDEDRAFT_113013.1.2	XP_007343542	2.13769e-103	80.8823529412	Auricularia delicata TFB-10046 SS5	gi|598028339|ref|XP_007343542.1| cobalamin-independent methionine synthase [Auricularia delicata TFB-10046 SS5]	13.1.3.4	amino acid metabolism.synthesis.aspartate family.methionine	(at5g17920 : 170.0) Encodes a cytosolic cobalamin-independent methionine synthase, involved in methionine regeneration via the activated methyl cycle (SAM cycle). The protein undergoes thiolation following treatment with the oxidant tert-butylhydroperoxide.; COBALAMIN-INDEPENDENT METHIONINE SYNTHASE (ATCIMS); FUNCTIONS IN: 5-methyltetrahydropteroyltriglutamate-homocysteine S-methyltransferase act…	-0.549036	-0.100385	0.159946	-0.560486	-0.378031	-0.743492	-0.437524	-0.359621	-0.352728	-0.107203	0.0602226	0.524464	-0.30455	-0.460296	-0.294077	0.0735645	0.289277	0.555476	0.410467	0.258786	0.360714	0.341682	0.720846	0.424159	0.805659	0.345097	0.00546059	0.640706	0.455324	0.00438884	0.0685509	3.13758e-05	0.0325076	0.0843451	0.0909141	0.618067	0.779836	0.00851381	0.147905	0.0236137	0.163065
mix_AURDEDRAFT_113013.1.2	XP_007343542	2.13769e-103	80.8823529412	Auricularia delicata TFB-10046 SS5	gi|598028339|ref|XP_007343542.1| cobalamin-independent methionine synthase [Auricularia delicata TFB-10046 SS5]	13.1.3.4.3	amino acid metabolism.synthesis.aspartate family.methionine.methionine synthase	(at5g17920 : 170.0) Encodes a cytosolic cobalamin-independent methionine synthase, involved in methionine regeneration via the activated methyl cycle (SAM cycle). The protein undergoes thiolation following treatment with the oxidant tert-butylhydroperoxide.; COBALAMIN-INDEPENDENT METHIONINE SYNTHASE (ATCIMS); FUNCTIONS IN: 5-methyltetrahydropteroyltriglutamate-homocysteine S-methyltransferase act…	-0.549036	-0.100385	0.159946	-0.560486	-0.378031	-0.743492	-0.437524	-0.359621	-0.352728	-0.107203	0.0602226	0.524464	-0.30455	-0.460296	-0.294077	0.0735645	0.289277	0.555476	0.410467	0.258786	0.360714	0.341682	0.720846	0.424159	0.805659	0.345097	0.00546059	0.640706	0.455324	0.00438884	0.0685509	3.13758e-05	0.0325076	0.0843451	0.0909141	0.618067	0.779836	0.00851381	0.147905	0.0236137	0.163065
mix_AURDEDRAFT_113013.2.2	XP_007343542	0.0	85.6770833333	Auricularia delicata TFB-10046 SS5	gi|598028339|ref|XP_007343542.1| cobalamin-independent methionine synthase [Auricularia delicata TFB-10046 SS5]	13.1.3.4.3	amino acid metabolism.synthesis.aspartate family.methionine.methionine synthase	(at3g03780 : 433.0) Encodes a cytosolic methionine synthase, involved in methionine regeneration via the activated methyl cycle (or SAM cycle); methionine synthase 2 (MS2); FUNCTIONS IN: 5-methyltetrahydropteroyltriglutamate-homocysteine S-methyltransferase activity, methionine synthase activity; INVOLVED IN: response to salt stress, methionine biosynthetic process; LOCATED IN: cytosol, apoplast,…	-0.589305	-0.157479	0.078164	-0.552859	-0.34295	-0.685621	-0.434319	-0.209421	-0.200234	-0.0857616	0.101331	0.516849	-0.2689	-0.458026	-0.305644	0.119474	0.19225	0.478782	0.373842	0.215972	0.322354	0.302416	0.651283	0.420572	0.795625	0.206624	0.00244396	0.462398	0.716576	0.00508072	0.100878	0.000217519	0.0339488	0.326038	0.34818	0.690298	0.637547	0.00970735	0.203883	0.0244008	0.146381
mix_AURDEDRAFT_113013.2.2	XP_007343542	0.0	85.6770833333	Auricularia delicata TFB-10046 SS5	gi|598028339|ref|XP_007343542.1| cobalamin-independent methionine synthase [Auricularia delicata TFB-10046 SS5]	13.1.3.4	amino acid metabolism.synthesis.aspartate family.methionine	(at3g03780 : 433.0) Encodes a cytosolic methionine synthase, involved in methionine regeneration via the activated methyl cycle (or SAM cycle); methionine synthase 2 (MS2); FUNCTIONS IN: 5-methyltetrahydropteroyltriglutamate-homocysteine S-methyltransferase activity, methionine synthase activity; INVOLVED IN: response to salt stress, methionine biosynthetic process; LOCATED IN: cytosol, apoplast,…	-0.589305	-0.157479	0.078164	-0.552859	-0.34295	-0.685621	-0.434319	-0.209421	-0.200234	-0.0857616	0.101331	0.516849	-0.2689	-0.458026	-0.305644	0.119474	0.19225	0.478782	0.373842	0.215972	0.322354	0.302416	0.651283	0.420572	0.795625	0.206624	0.00244396	0.462398	0.716576	0.00508072	0.100878	0.000217519	0.0339488	0.326038	0.34818	0.690298	0.637547	0.00970735	0.203883	0.0244008	0.146381
mix_AURDEDRAFT_113048.1.2	XP_007343623	1.82343e-35	40.39408867	Auricularia delicata TFB-10046 SS5	gi|598028501|ref|XP_007343623.1| heme peroxidase [Auricularia delicata TFB-10046 SS5]	35.2	not assigned.unknown	no hits & (original description: no original description)	-0.0856452	0.485968	0.332588	-0.470677	-0.0274302	-0.659071	-0.741945	-0.375951	-0.0920946	-0.426316	-0.184811	0.34396	0.000853267	-0.39533	-0.0329165	-0.321822	0.181831	0.127679	0.31321	0.441491	0.0132887	0.190988	0.510775	0.718042	0.895309	0.135713	0.690698	0.0160558	0.112298	0.0202712	0.898759	0.000460795	3.32553e-05	0.0702125	0.668654	0.0377703	0.387295	0.0998138	0.996843	0.05587	0.878643
mix_AURDEDRAFT_113254	XP_007343930	0.0	86.3849765258	Auricularia delicata TFB-10046 SS5	gi|598029115|ref|XP_007343930.1| pyruvate carboxylase [Auricularia delicata TFB-10046 SS5]	13.2.4.4	amino acid metabolism.degradation.branched chain group.leucine	(chl4|523008 : 382.0) no description available & (gnl|cdd|36433 : 63.9) no description available & (at1g03090 : 59.7) MCCA is the biotinylated subunit of the dimer MCCase, which is involved in leucine degradation. Both subunits are nuclear coded and the active enzyme is located in the mitochondrion.; MCCA; FUNCTIONS IN: cobalt ion binding, methylcrotonoyl-CoA carboxylase activity; INVOLVED IN: le…	-0.35541	0.19893	0.21467	-0.569526	-0.193741	-0.736867	-0.661348	-0.335362	-0.215592	-0.198926	0.00150678	0.513531	-0.100332	-0.363712	-0.0606618	-0.171709	0.1882	0.335114	0.308456	0.328965	0.243696	0.283878	0.656483	0.646546	0.928989	0.177944	0.0883148	0.351395	0.313777	0.00367323	0.364354	4.01418e-05	0.000433302	0.109151	0.311652	0.351403	0.994425	0.0102691	0.640883	0.0806188	0.778269
mix_AURDEDRAFT_113879	XP_007346014	8.29446e-50	69.4029850746	Auricularia delicata TFB-10046 SS5	gi|598033283|ref|XP_007346014.1| kinase-like protein [Auricularia delicata TFB-10046 SS5]	29.4	protein.postranslational modification	(chl4|513892 : 94.4) no description available & (loc_os02g17910.3 : 94.0) no description available & (at3g23340 : 93.6) casein kinase I-like 10 (ckl10); FUNCTIONS IN: protein serine/threonine kinase activity, protein kinase activity, kinase activity, ATP binding; INVOLVED IN: protein amino acid phosphorylation; LOCATED IN: cellular_component unknown; EXPRESSED IN: 18 plant structures; EXPRESSED D…	-0.183776	0.430212	0.40577	-0.434056	0.0445533	-0.718727	-0.774289	-0.483558	-0.309222	-0.299229	-0.173912	0.371274	0.0296944	-0.282512	0.0455332	-0.463726	0.169748	0.179162	0.255801	0.550303	0.0912482	0.244721	0.580629	0.761147	0.943572	0.186519	0.390005	0.0358697	0.0491469	0.0340694	0.836232	7.60812e-05	8.99156e-06	0.0166679	0.141475	0.155476	0.416374	0.074061	0.890449	0.181035	0.832679
mix_AURDEDRAFT_114269.1.3	XP_007347177	2.045e-122	41.155234657	Auricularia delicata TFB-10046 SS5	gi|598035609|ref|XP_007347177.1| putative linoleate diol synthase [Auricularia delicata TFB-10046 SS5]	35.2	not assigned.unknown	(gnl|cdd|38301 : 53.5) no description available & (reliability: 100.0) & (original description: no original description)	-0.409308	0.191612	0.197679	-0.567947	-0.117248	-0.702562	-0.740917	-0.370644	-0.128226	-0.167359	0.0313054	0.549775	0.0346289	-0.354178	-0.0874148	-0.282428	0.19529	0.199645	0.233218	0.370774	0.165635	0.31957	0.628945	0.732316	0.918544	0.110094	0.0470181	0.369748	0.354494	0.00379053	0.585328	0.000129295	3.45595e-05	0.0745913	0.550429	0.434418	0.884543	0.00538534	0.872379	0.0895016	0.684624
mix_AURDEDRAFT_114526	XP_007348077	0.0	82.3899371069	Auricularia delicata TFB-10046 SS5	gi|598037409|ref|XP_007348077.1| DEAD-domain-containing protein [Auricularia delicata TFB-10046 SS5]	27.1.2	RNA.processing.RNA helicase	(loc_os03g59050.1 : 525.0) no description available & (at2g42520 : 514.0) P-loop containing nucleoside triphosphate hydrolases superfamily protein; FUNCTIONS IN: helicase activity, nucleic acid binding, ATP binding, ATP-dependent helicase activity; LOCATED IN: peroxisome; EXPRESSED IN: 24 plant structures; EXPRESSED DURING: 15 growth stages; CONTAINS InterPro DOMAIN/s: RNA helicase, DEAD-box type…	-0.0701536	0.517299	0.512658	-0.418596	0.0317937	-0.78233	-0.754508	-0.330877	-0.256678	-0.441914	-0.23615	0.325999	-0.159908	-0.239495	0.0653937	-0.269556	0.34273	0.305098	0.438482	0.31321	0.0573607	0.127857	0.592025	0.729784	0.961123	0.0154649	0.744624	0.00963322	0.0104213	0.0417711	0.882754	6.28353e-06	2.04846e-05	0.114271	0.225994	0.0306128	0.266594	0.120035	0.455433	0.25968	0.761444
mix_AURDEDRAFT_115105	XP_007349582	2.5252e-80	45.2380952381	Auricularia delicata TFB-10046 SS5	gi|598040419|ref|XP_007349582.1| CBD9-like protein [Auricularia delicata TFB-10046 SS5]	17.2.3	hormone metabolism.auxin.induced-regulated-responsive-activated	(loc_os01g48850.1 : 60.5) no description available & (gnl|cdd|36433 : 54.3) no description available & (at3g61750 : 52.8) Cytochrome b561/ferric reductase transmembrane with DOMON related domain; FUNCTIONS IN: dopamine beta-monooxygenase activity; INVOLVED IN: histidine catabolic process; LOCATED IN: membrane; CONTAINS InterPro DOMAIN/s: Cytochrome b561, eukaryote (InterPro:IPR004877), DOMON rela…	-0.215442	0.411731	0.283134	-0.608636	-0.191331	-0.77439	-0.774209	-0.457423	-0.147393	-0.305108	-0.0929256	0.494604	-0.0458902	-0.318372	0.145629	-0.272513	0.155718	0.268731	0.377268	0.424057	0.257464	0.325818	0.678421	0.762601	0.938374	0.231078	0.311999	0.0456018	0.180036	0.00159954	0.370464	8.95225e-06	9.02293e-06	0.0246133	0.491897	0.147126	0.665833	0.014011	0.831385	0.129468	0.497151
mix_AURDEDRAFT_115965	XP_007351745	1.97102e-85	95.7142857143	Auricularia delicata TFB-10046 SS5	gi|598044745|ref|XP_007351745.1| histone-fold-containing protein [Auricularia delicata TFB-10046 SS5] >gi|598044775|ref|XP_007351760.1| histone-fold-containing protein [Auricularia delicata TFB-10046 SS5]	28.1.3.2.3	DNA.synthesis/chromatin structure.histone.core.H3	(at4g40030 : 238.0) Histone superfamily protein; FUNCTIONS IN: DNA binding; INVOLVED IN: nucleosome assembly; LOCATED IN: nucleosome; EXPRESSED IN: 25 plant structures; EXPRESSED DURING: 16 growth stages; CONTAINS InterPro DOMAIN/s: Histone H3 (InterPro:IPR000164), Histone-fold (InterPro:IPR009072), Histone core (InterPro:IPR007125); BEST Arabidopsis thaliana protein match is: Histone superfamily…	-0.249084	0.289337	0.294563	-0.466291	-0.12666	-0.699789	-0.627089	-0.459347	-0.283102	-0.288543	-0.101719	0.402714	-0.100068	-0.300261	0.0380522	-0.249426	0.108096	0.308498	0.338294	0.43642	0.308566	0.234418	0.593299	0.614594	0.910767	0.256898	0.240504	0.170271	0.162339	0.0216333	0.55535	0.000141124	0.00103989	0.0239402	0.180086	0.171502	0.636252	0.0510463	0.641766	0.153987	0.859879
mix_AURDEDRAFT_116038.1.2	XP_007352074	8.16228e-35	92.3076923077	Auricularia delicata TFB-10046 SS5	gi|598045403|ref|XP_007352074.1| hypothetical protein AURDEDRAFT_116038 [Auricularia delicata TFB-10046 SS5]	30.5	signalling.G-proteins	(at2g44690 : 68.9) A member of ROP GTPase gene family.; Arabidopsis RAC-like 9 (ARAC9); FUNCTIONS IN: GTP binding; INVOLVED IN: protein transport, small GTPase mediated signal transduction; LOCATED IN: plasma membrane; EXPRESSED IN: 21 plant structures; EXPRESSED DURING: 13 growth stages; CONTAINS InterPro DOMAIN/s: Small GTP-binding protein (InterPro:IPR005225), Ras GTPase (InterPro:IPR001806), …	0.0391583	0.596146	0.49263	-0.367838	0.0589398	-0.706784	-0.736617	-0.344474	-0.208759	-0.481195	-0.307041	0.236825	-0.112822	-0.178452	0.203037	-0.325796	0.251601	0.214996	0.459793	0.362019	0.177163	0.155666	0.510413	0.717222	0.910336	0.048407	0.855846	0.00210988	0.0144585	0.0769884	0.784416	0.000112949	4.05111e-05	0.0992745	0.327603	0.0172865	0.144452	0.265189	0.599662	0.404118	0.341332
mix_AURDEDRAFT_116038.2.2	XP_007352074	6.08174e-104	74.5192307692	Auricularia delicata TFB-10046 SS5	gi|598045403|ref|XP_007352074.1| hypothetical protein AURDEDRAFT_116038 [Auricularia delicata TFB-10046 SS5]	30.5	signalling.G-proteins	(at4g28950 : 154.0) A member of ROP GTPase gene family.; RHO-related protein from plants 9 (ROP9); FUNCTIONS IN: GTP binding; INVOLVED IN: protein transport, small GTPase mediated signal transduction; LOCATED IN: plasma membrane; EXPRESSED IN: 16 plant structures; EXPRESSED DURING: 11 growth stages; CONTAINS InterPro DOMAIN/s: Ras GTPase (InterPro:IPR001806), Small GTP-binding protein (InterPro:I…	-0.0249082	0.56505	0.482422	-0.436549	0.038245	-0.749968	-0.784475	-0.33286	-0.173935	-0.420919	-0.267367	0.309104	-0.104246	-0.238869	0.140304	-0.302182	0.284975	0.230254	0.406836	0.324659	0.0963642	0.144108	0.567552	0.765219	0.948305	0.0191017	0.908027	0.00401411	0.016963	0.0329409	0.859175	2.44835e-05	5.69654e-06	0.111986	0.41631	0.0405338	0.206572	0.141636	0.627846	0.260965	0.513175
mix_AURDEDRAFT_116150.1.2	XP_007352473	0.0	69.0866510539	Auricularia delicata TFB-10046 SS5	gi|598046201|ref|XP_007352473.1| general substrate transporter [Auricularia delicata TFB-10046 SS5]	34.2	transport.sugars	(loc_os09g12590.1 : 182.0) no description available & (at4g02050 : 173.0) sugar transporter protein 7 (STP7); FUNCTIONS IN: carbohydrate transmembrane transporter activity, sugar:hydrogen symporter activity; INVOLVED IN: transport, transmembrane transport; LOCATED IN: plasma membrane, membrane; EXPRESSED IN: 22 plant structures; EXPRESSED DURING: 13 growth stages; CONTAINS InterPro DOMAIN/s: Suga…	-0.180416	0.42812	0.251806	-0.496905	0.00343737	-0.626546	-0.780448	-0.515853	-0.117229	-0.260976	0.00981499	0.478283	0.167886	-0.211263	0.144465	-0.457464	0.0691169	0.0371505	0.225293	0.492889	0.0999041	0.168219	0.509403	0.769103	0.901544	0.181294	0.398878	0.0368803	0.235233	0.0135038	0.987282	0.00105356	6.84248e-06	0.00987317	0.585389	0.218044	0.963695	0.0180745	0.432951	0.321702	0.500631
mix_AURDEDRAFT_116211	XP_007352639	0.0	46.8822170901	Auricularia delicata TFB-10046 SS5	gi|598046533|ref|XP_007352639.1| hypothetical protein AURDEDRAFT_116211 [Auricularia delicata TFB-10046 SS5]	35.2	not assigned.unknown	(gnl|cdd|38301 : 60.0) no description available & (gnl|cdd|33678 : 51.6) no description available & (reliability: 100.0) & (original description: no original description)	-0.277296	0.355615	0.392649	-0.508846	0.00131409	-0.773536	-0.818635	-0.349115	-0.168677	-0.287499	-0.121998	0.448171	-0.034559	-0.292251	0.00543341	-0.313977	0.217895	0.235324	0.302717	0.384517	0.125094	0.231822	0.633445	0.802604	0.979729	0.0353092	0.18957	0.0881178	0.0577058	0.0111077	0.995138	9.29147e-06	1.01266e-06	0.0945065	0.430753	0.173126	0.570111	0.0280658	0.872634	0.165815	0.979898
mix_AURDEDRAFT_116259	XP_007352772	3.94666e-93	83.2335329341	Auricularia delicata TFB-10046 SS5	gi|598046799|ref|XP_007352772.1| ribosomal protein L18ae [Auricularia delicata TFB-10046 SS5]	29.2.1.2.2.518	protein.synthesis.ribosomal protein.eukaryotic.60S subunit.L18A	(at1g29965 : 179.0) Ribosomal protein L18ae/LX family protein; FUNCTIONS IN: structural constituent of ribosome; INVOLVED IN: translation, ribosome biogenesis; LOCATED IN: ribosome, cytosolic large ribosomal subunit; CONTAINS InterPro DOMAIN/s: Ribosomal protein L18ae/LX (InterPro:IPR021138), Ribosomal protein L18ae (InterPro:IPR002670); BEST Arabidopsis thaliana protein match is: 60S ribosomal p…	-0.435881	0.125266	0.292981	-0.510403	-0.162074	-0.75996	-0.635047	-0.372014	-0.264791	-0.287965	-0.0403492	0.466907	-0.158292	-0.355341	-0.0868739	-0.140578	0.149735	0.393972	0.410584	0.400917	0.317766	0.227929	0.656367	0.621226	0.950047	0.21338	0.0332401	0.559746	0.164712	0.010823	0.44927	1.64527e-05	0.000856398	0.0734413	0.211146	0.172399	0.851509	0.0214374	0.46006	0.08838	0.686479
mix_AURDEDRAFT_116684	XP_007354135	1.21196e-53	76.5957446809	Auricularia delicata TFB-10046 SS5	gi|598049525|ref|XP_007354135.1| hypothetical protein AURDEDRAFT_116684 [Auricularia delicata TFB-10046 SS5]	35.2	not assigned.unknown	(gnl|cdd|38301 : 62.3) no description available & (reliability: 100.0) & (original description: no original description)	-0.305125	0.342772	0.395727	-0.495614	0.0371721	-0.75075	-0.84093	-0.40168	-0.175893	-0.288359	-0.0411338	0.488571	0.0473166	-0.195523	0.0877889	-0.380462	0.153537	0.201416	0.267221	0.41337	0.132768	0.260185	0.615139	0.828113	0.967766	0.0386657	0.147103	0.101067	0.0556016	0.0137865	0.863089	2.37492e-05	2.67109e-07	0.0517011	0.411	0.171787	0.848654	0.0154152	0.826221	0.359873	0.683343
mix_AURDEDRAFT_116771	XP_007354388	0.0	77.8864970646	Auricularia delicata TFB-10046 SS5	gi|598050031|ref|XP_007354388.1| UTP--glucose-1-phosphate uridylyltransferase [Auricularia delicata TFB-10046 SS5]	4.1.1	glycolysis.cytosolic branch.UGPase	(q43772|ugpa_horvu : 476.0) UTP--glucose-1-phosphate uridylyltransferase (EC 2.7.7.9) (UDP-glucose pyrophosphorylase) (UDPGP) (UGPase) - Hordeum vulgare (Barley) & (loc_os09g38030.1 : 476.0) no description available & (at5g17310 : 464.0) UDP-glucose pyrophosphorylase 2 (UGP2); FUNCTIONS IN: UTP:glucose-1-phosphate uridylyltransferase activity, nucleotidyltransferase activity; INVOLVED IN: respons…	-0.15656	0.4085	0.309545	-0.464751	0.0164087	-0.623161	-0.738848	-0.397752	-0.0626196	-0.31637	-0.0443123	0.433675	0.0835339	-0.249186	0.031609	-0.325364	0.128312	0.0898154	0.253093	0.345512	0.100519	0.0745037	0.490864	0.72725	0.898929	0.0794791	0.465045	0.047498	0.141039	0.0221288	0.93934	0.00114228	3.73196e-05	0.0542501	0.771295	0.13203	0.837106	0.0342445	0.697969	0.240304	0.883431
mix_AURDEDRAFT_117202.1.2	XP_007355924	9.97875e-47	78.0952380952	Auricularia delicata TFB-10046 SS5	gi|598053103|ref|XP_007355924.1| malate dehydrogenase [Auricularia delicata TFB-10046 SS5]	6.3	gluconeogenesis / glyoxylate cycle.Malate DH	(q42686|mdhm_chlre : 88.6) Malate dehydrogenase, mitochondrial precursor (EC 1.1.1.37) - Chlamydomonas reinhardtii & (chl4|512496 : 88.6) no description available & (at1g53240 : 86.7) Lactate/malate dehydrogenase family protein; FUNCTIONS IN: malate dehydrogenase activity, copper ion binding; INVOLVED IN: response to cadmium ion, response to salt stress, response to cold, defense response to bact…	-0.366722	0.204035	0.235452	-0.54159	-0.156665	-0.730835	-0.661055	-0.423969	-0.261979	-0.19078	-0.064056	0.468659	-0.0762726	-0.390003	-0.0400448	-0.235651	0.146113	0.306117	0.314926	0.44129	0.253921	0.200551	0.651747	0.649056	0.932438	0.263206	0.0779583	0.338914	0.268052	0.00626889	0.464744	4.99284e-05	0.000436761	0.0389531	0.216215	0.371869	0.76619	0.0208891	0.723168	0.0595638	0.852617
mix_AURDEDRAFT_117202.1.2	XP_007355924	9.97875e-47	78.0952380952	Auricularia delicata TFB-10046 SS5	gi|598053103|ref|XP_007355924.1| malate dehydrogenase [Auricularia delicata TFB-10046 SS5]	8.1.9	TCA / org transformation.TCA.malate DH	(q42686|mdhm_chlre : 88.6) Malate dehydrogenase, mitochondrial precursor (EC 1.1.1.37) - Chlamydomonas reinhardtii & (chl4|512496 : 88.6) no description available & (at1g53240 : 86.7) Lactate/malate dehydrogenase family protein; FUNCTIONS IN: malate dehydrogenase activity, copper ion binding; INVOLVED IN: response to cadmium ion, response to salt stress, response to cold, defense response to bact…	-0.366722	0.204035	0.235452	-0.54159	-0.156665	-0.730835	-0.661055	-0.423969	-0.261979	-0.19078	-0.064056	0.468659	-0.0762726	-0.390003	-0.0400448	-0.235651	0.146113	0.306117	0.314926	0.44129	0.253921	0.200551	0.651747	0.649056	0.932438	0.263206	0.0779583	0.338914	0.268052	0.00626889	0.464744	4.99284e-05	0.000436761	0.0389531	0.216215	0.371869	0.76619	0.0208891	0.723168	0.0595638	0.852617
mix_AURDEDRAFT_117202.2.2	XP_007355924	1.68727e-104	75.1131221719	Auricularia delicata TFB-10046 SS5	gi|598053103|ref|XP_007355924.1| malate dehydrogenase [Auricularia delicata TFB-10046 SS5]	8.2.9	TCA / org transformation.other organic acid transformatons.cyt MDH	(chl4|509683 : 249.0) no description available & (q42686|mdhm_chlre : 239.0) Malate dehydrogenase, mitochondrial precursor (EC 1.1.1.37) - Chlamydomonas reinhardtii & (loc_os03g56280.1 : 238.0) no description available & (at2g22780 : 234.0) encodes an peroxisomal NAD-malate dehydrogenase that is involved in fatty acid beta-oxidation through providing NAD to the process of converting fatty acyl Co…	-0.459156	0.0895434	0.168061	-0.572929	-0.244326	-0.725433	-0.625148	-0.370531	-0.236709	-0.163071	-0.00938498	0.507994	-0.0978533	-0.428984	-0.115257	-0.173614	0.180609	0.340139	0.292242	0.427741	0.273225	0.423827	0.671765	0.614823	0.899482	0.273236	0.0240063	0.677343	0.432463	0.00343066	0.249899	6.04113e-05	0.00108945	0.0746865	0.265431	0.446447	0.965284	0.0112662	0.649192	0.0364603	0.591757
mix_AURDEDRAFT_117202.2.2	XP_007355924	1.68727e-104	75.1131221719	Auricularia delicata TFB-10046 SS5	gi|598053103|ref|XP_007355924.1| malate dehydrogenase [Auricularia delicata TFB-10046 SS5]	8.1.9	TCA / org transformation.TCA.malate DH	(chl4|509683 : 249.0) no description available & (q42686|mdhm_chlre : 239.0) Malate dehydrogenase, mitochondrial precursor (EC 1.1.1.37) - Chlamydomonas reinhardtii & (loc_os03g56280.1 : 238.0) no description available & (at2g22780 : 234.0) encodes an peroxisomal NAD-malate dehydrogenase that is involved in fatty acid beta-oxidation through providing NAD to the process of converting fatty acyl Co…	-0.459156	0.0895434	0.168061	-0.572929	-0.244326	-0.725433	-0.625148	-0.370531	-0.236709	-0.163071	-0.00938498	0.507994	-0.0978533	-0.428984	-0.115257	-0.173614	0.180609	0.340139	0.292242	0.427741	0.273225	0.423827	0.671765	0.614823	0.899482	0.273236	0.0240063	0.677343	0.432463	0.00343066	0.249899	6.04113e-05	0.00108945	0.0746865	0.265431	0.446447	0.965284	0.0112662	0.649192	0.0364603	0.591757
mix_AURDEDRAFT_117202.2.2	XP_007355924	1.68727e-104	75.1131221719	Auricularia delicata TFB-10046 SS5	gi|598053103|ref|XP_007355924.1| malate dehydrogenase [Auricularia delicata TFB-10046 SS5]	6.3	gluconeogenesis / glyoxylate cycle.Malate DH	(chl4|509683 : 249.0) no description available & (q42686|mdhm_chlre : 239.0) Malate dehydrogenase, mitochondrial precursor (EC 1.1.1.37) - Chlamydomonas reinhardtii & (loc_os03g56280.1 : 238.0) no description available & (at2g22780 : 234.0) encodes an peroxisomal NAD-malate dehydrogenase that is involved in fatty acid beta-oxidation through providing NAD to the process of converting fatty acyl Co…	-0.459156	0.0895434	0.168061	-0.572929	-0.244326	-0.725433	-0.625148	-0.370531	-0.236709	-0.163071	-0.00938498	0.507994	-0.0978533	-0.428984	-0.115257	-0.173614	0.180609	0.340139	0.292242	0.427741	0.273225	0.423827	0.671765	0.614823	0.899482	0.273236	0.0240063	0.677343	0.432463	0.00343066	0.249899	6.04113e-05	0.00108945	0.0746865	0.265431	0.446447	0.965284	0.0112662	0.649192	0.0364603	0.591757
mix_AURDEDRAFT_117413	XP_007356590	6.63e-60	88.6178861789	Auricularia delicata TFB-10046 SS5	gi|598054435|ref|XP_007356590.1| hypothetical protein AURDEDRAFT_117413 [Auricularia delicata TFB-10046 SS5]	27.3.99	RNA.regulation of transcription.unclassified	(loc_os05g01550.1 : 64.7) no description available & (at4g06634 : 61.6) zinc finger (C2H2 type) family protein; FUNCTIONS IN: zinc ion binding, nucleic acid binding; INVOLVED IN: biological_process unknown; LOCATED IN: intracellular; CONTAINS InterPro DOMAIN/s: Zinc finger, C2H2-like (InterPro:IPR015880), Zinc finger, C2H2-type (InterPro:IPR007087), Zinc finger, C2H2-type/integrase, DNA-binding (…	0.0807831	0.672298	0.459181	-0.422717	0.0927516	-0.697341	-0.827279	-0.292686	-0.0889774	-0.384334	-0.255399	0.299391	-0.0201925	-0.129797	0.274018	-0.377741	0.255825	0.117415	0.353638	0.288031	0.0571865	0.0984879	0.512792	0.807344	0.88096	-0.0702679	0.70748	0.000319972	0.0239975	0.039596	0.666423	0.00015234	6.17729e-07	0.165158	0.679277	0.0636986	0.228394	0.155243	0.925386	0.545514	0.195075
mix_AURDEDRAFT_117413	XP_007356590	6.63e-60	88.6178861789	Auricularia delicata TFB-10046 SS5	gi|598054435|ref|XP_007356590.1| hypothetical protein AURDEDRAFT_117413 [Auricularia delicata TFB-10046 SS5]	27.3.57	RNA.regulation of transcription.JUMONJI family	(loc_os05g01550.1 : 64.7) no description available & (at4g06634 : 61.6) zinc finger (C2H2 type) family protein; FUNCTIONS IN: zinc ion binding, nucleic acid binding; INVOLVED IN: biological_process unknown; LOCATED IN: intracellular; CONTAINS InterPro DOMAIN/s: Zinc finger, C2H2-like (InterPro:IPR015880), Zinc finger, C2H2-type (InterPro:IPR007087), Zinc finger, C2H2-type/integrase, DNA-binding (…	0.0807831	0.672298	0.459181	-0.422717	0.0927516	-0.697341	-0.827279	-0.292686	-0.0889774	-0.384334	-0.255399	0.299391	-0.0201925	-0.129797	0.274018	-0.377741	0.255825	0.117415	0.353638	0.288031	0.0571865	0.0984879	0.512792	0.807344	0.88096	-0.0702679	0.70748	0.000319972	0.0239975	0.039596	0.666423	0.00015234	6.17729e-07	0.165158	0.679277	0.0636986	0.228394	0.155243	0.925386	0.545514	0.195075
mix_AURDEDRAFT_120387	XP_007339536	7.10454e-09	47.6744186047	Auricularia delicata TFB-10046 SS5	gi|598018181|ref|XP_007339536.1| hypothetical protein AURDEDRAFT_120387 [Auricularia delicata TFB-10046 SS5]	35.2	not assigned.unknown	(gnl|cdd|38301 : 56.6) no description available & (reliability: 100.0) & (original description: no original description)	-0.211102	0.4192	0.420279	-0.489422	0.0156362	-0.762201	-0.810612	-0.380777	-0.172288	-0.353112	-0.13788	0.419214	-0.0255676	-0.282141	0.0408449	-0.327984	0.1922	0.221409	0.322979	0.424187	0.0742816	0.190148	0.605692	0.790938	0.976499	0.0762242	0.322079	0.0414466	0.0408717	0.0152106	0.942191	1.50105e-05	1.56648e-06	0.0664036	0.420806	0.0905383	0.520555	0.0414389	0.905602	0.181633	0.849705
mix_AURDEDRAFT_128739	XP_007353207	2.02356e-55	62.9139072848	Auricularia delicata TFB-10046 SS5	gi|598047669|ref|XP_007353207.1| COX5A-domain-containing protein [Auricularia delicata TFB-10046 SS5]	35.2	not assigned.unknown	no hits & (original description: no original description)	-0.394424	0.156913	0.171737	-0.587169	-0.227009	-0.730751	-0.645721	-0.32911	-0.21317	-0.163428	-0.0538064	0.486725	-0.0999711	-0.464708	-0.145149	-0.17963	0.226273	0.311295	0.339901	0.409703	0.223183	0.347245	0.666126	0.633794	0.924562	0.248952	0.0564852	0.464028	0.422315	0.00255706	0.286085	5.00787e-05	0.000654481	0.116334	0.317252	0.445437	0.802815	0.0158674	0.64209	0.0221428	0.498584
mix_AURDEDRAFT_136557	XP_007344183	1.29271e-95	54.7101449275	Auricularia delicata TFB-10046 SS5	gi|598029621|ref|XP_007344183.1| lipase [Auricularia delicata TFB-10046 SS5]	11.9.2	lipid metabolism.lipid degradation.lipases	(loc_os05g30900.1 : 71.2) no description available & (at5g18640 : 64.7) alpha/beta-Hydrolases superfamily protein; FUNCTIONS IN: triglyceride lipase activity; INVOLVED IN: lipid metabolic process; LOCATED IN: endomembrane system; EXPRESSED IN: 24 plant structures; EXPRESSED DURING: 14 growth stages; CONTAINS InterPro DOMAIN/s: Lipase, class 3 (InterPro:IPR002921); BEST Arabidopsis thaliana protei…	-0.209465	0.265814	0.0444014	-0.566817	-0.314251	-0.586465	-0.515912	-0.590951	-0.194266	-0.158946	0.0465523	0.48728	-0.0121107	-0.377544	0.0359726	-0.213399	0.0660155	0.192754	0.28306	0.438338	0.328048	0.272502	0.556897	0.509662	0.752158	0.487211	0.325934	0.209321	0.836783	0.00387646	0.134781	0.00259529	0.00986327	0.00235972	0.36303	0.458184	0.828987	0.0157304	0.955211	0.068937	0.867468
mix_AURDEDRAFT_138647	XP_007350481	1.73552e-23	57.2916666667	Auricularia delicata TFB-10046 SS5	gi|598042217|ref|XP_007350481.1| hypothetical protein AURDEDRAFT_138647 [Auricularia delicata TFB-10046 SS5]	35.2	not assigned.unknown	(gnl|cdd|36433 : 55.0) no description available & (reliability: 100.0) & (original description: no original description)	0.213381	0.749455	0.54044	-0.315079	0.174709	-0.640531	-0.777679	-0.195088	-0.0785931	-0.48159	-0.384659	0.154779	-0.0529462	-0.142653	0.226152	-0.361209	0.286926	0.0963372	0.349015	0.266404	-0.0434626	-0.0103582	0.425487	0.756546	0.833579	-0.143451	0.316761	2.49763e-05	0.00640226	0.133701	0.414207	0.000746828	7.74451e-06	0.360962	0.715084	0.017182	0.0634557	0.470202	0.805909	0.506075	0.287958
mix_AURDEDRAFT_141671	XP_007337988	3.68548e-36	53.6585365854	Auricularia delicata TFB-10046 SS5	gi|598014671|ref|XP_007337988.1| DUF1960-domain-containing protein [Auricularia delicata TFB-10046 SS5]	35.2	not assigned.unknown	no hits & (original description: no original description)	-0.491852	0.0447657	0.0890642	-0.516969	-0.10102	-0.580721	-0.652599	-0.273452	-0.053358	-0.134503	0.0829324	0.501876	0.106297	-0.372012	-0.101766	-0.255532	0.00205371	0.133603	0.100526	0.445158	0.183021	0.317703	0.528205	0.647945	0.824843	0.133554	0.0146379	0.835461	0.67898	0.00968759	0.638584	0.00292579	0.000547388	0.196035	0.804427	0.530915	0.700045	0.0124593	0.621059	0.0734432	0.636096
mix_AURDEDRAFT_143929	XP_007342998	7.01676e-120	93.6507936508	Auricularia delicata TFB-10046 SS5	gi|598027251|ref|XP_007342998.1| serine/threonine specific protein phosphatase Sit4 [Auricularia delicata TFB-10046 SS5]	29.4	protein.postranslational modification	(q9xgt7|pp2a3_orysa : 310.0) Serine/threonine-protein phosphatase PP2A-3 catalytic subunit (EC 3.1.3.16) - Oryza sativa (Rice) & (loc_os02g12580.1 : 310.0) no description available & (at1g10430 : 308.0) Encodes one of the isoforms of the catalytic subunit of protein phosphatase 2A: AT1G59830/PP2A-1, AT1G10430/PP2A-2, At2g42500/PP2A-3, At3g58500/PP2A-4 [Plant Molecular Biology (1993) 21:475-485 an…	-0.39193	0.152366	0.275646	-0.464208	-0.091461	-0.679861	-0.644994	-0.425045	-0.21395	-0.279874	-0.0448156	0.438722	-0.0633904	-0.368356	-0.154318	-0.224231	0.136823	0.268487	0.335131	0.41017	0.205225	0.248778	0.576912	0.627441	0.914236	0.179379	0.0582067	0.477236	0.192327	0.0223054	0.670808	0.000257634	0.000666776	0.0384069	0.315442	0.185318	0.83528	0.0319816	0.768555	0.0765415	0.471542
mix_AURDEDRAFT_145790	XP_007349600	1.43105e-26	42.6829268293	Auricularia delicata TFB-10046 SS5	gi|598040455|ref|XP_007349600.1| hypothetical protein AURDEDRAFT_145790 [Auricularia delicata TFB-10046 SS5]	35.2	not assigned.unknown	no hits & (original description: no original description)	-0.15628	0.476375	0.397104	-0.481907	0.049268	-0.729956	-0.840883	-0.329505	-0.098344	-0.368921	-0.14438	0.405612	0.0103967	-0.223229	0.144083	-0.357491	0.19628	0.153478	0.338452	0.367316	0.0730814	0.163794	0.566227	0.821076	0.962024	-0.0132407	0.465855	0.0186064	0.0546798	0.0170982	0.819167	5.15161e-05	2.67914e-07	0.115871	0.647544	0.0760569	0.500886	0.0492442	0.961545	0.2944	0.501776
[truncated: 49,802 more rows]
[truncated: 11 more columns]

## Sheet: Supplementary Table S6
Supplementary Table S6. BIN Code enrichment for each WGCNA module For each module, the top100 highly correlated transcripts were selected. The significant enriched functional categories (Adjusted P-value < 0.01 and Enrichment > 1) for these genes are presented. Module without any significant result were not included.
Module	Bin	BinName	AdjPvalue
MMlightyellow	10.6.2	cell wall.degradation.mannan-xylose-arabinose-fucose	1.8171e-39
	10.6	cell wall.degradation	1.6619e-27
	17.5	hormone metabolism.ethylene	0.0023217
MMpink	17.5	hormone metabolism.ethylene	1.5246e-18
[truncated: 66 more rows]
